# Supplementary material for: Coordination of Rapid Sphingolipid Responses to Heat Stress in Yeast
Source: PLoS Comput Biol. 2013 May 30;9(5):e1003078. doi: 10.1371/journal.pcbi.1003078 (PMC3667767; doi:10.1371/journal.pcbi.1003078)
Supplement: Model S1 — This file contains different components of an implementation of the base model in SBML format. (ZIP) [file pcbi.1003078.s015.zip]

Archive with 63 entries (62 files):
- Matlab files/
- Matlab files/individual_SSE.m
- Matlab files/IPC_plot.m
- Matlab files/KDHS_plot.m
- Matlab files/plot_missing.m
- Matlab files/SBML_Test.m
- Matlab files/SphJK_5001.mat
- Matlab files/SphJK_5002.mat
- Matlab files/SphJK_5003.mat
- Matlab files/SphJK_5004.mat
- Matlab files/SphJK_5005.mat
- Matlab files/SphJK_5006.mat
- Matlab files/SphJK_5007.mat
- Matlab files/SphJK_5008.mat
- Matlab files/SphJK_5009.mat
- Matlab files/SphJK_5010.mat
- Matlab files/SphJK_5011.mat
- Matlab files/SphJK_5012.mat
- Matlab files/SphJK_5013.mat
- Matlab files/SphJK_5014.mat
- Matlab files/SphJK_5015.mat
- Matlab files/SphJK_5016.mat
- Matlab files/SphJK_5017.mat
- Matlab files/SphJK_5018.mat
- Matlab files/SphJK_5019.mat
- Matlab files/SphJK_5020.mat
- Matlab files/SphJK_5021.mat
- Matlab files/SphJK_5022.mat
- Matlab files/SphJK_5023.mat
- Matlab files/SphJK_5024.mat
- Matlab files/SphJK_5025.mat
- Matlab files/SphJK_5026.mat
- Matlab files/SphJK_5027.mat
- Matlab files/SphJK_5028.mat
- Matlab files/SphJK_5029.mat
- Matlab files/SphJK_5030.mat
- Matlab files/SphJK_5031.mat
- Matlab files/SphJK_5032.mat
- Matlab files/SphJK_5033.mat
- Matlab files/SphJK_5034.mat
- Matlab files/SphJK_5035.mat
- Matlab files/SphJK_5036.mat
- Matlab files/SphJK_5037.mat
- Matlab files/SphJK_5038.mat
- Matlab files/SphJK_5039.mat
- Matlab files/SphJK_5040.mat
- Matlab files/SphJK_AIC.m
- Matlab files/SphJK_Cmd.m
- Matlab files/SphJK_data.m
- Matlab files/SphJK_DataProcess.m
- Matlab files/SphJK_events.m
- Matlab files/SphJK_myfcn.m
- Matlab files/SphJK_OneIPCase.m
- Matlab files/SphJK_OneIPCaseModel.m
- Matlab files/SphJK_OneIPCaseModel_KDHS.m
- Matlab files/SphJK_opt.m
- Matlab files/SphJK_par.m
- Matlab files/SphJK_parallel_lf.m
- Matlab files/SphJK_plot_lf.m
- Matlab files/SphJK_Q10.m
- Matlab files/SphJK_replot.m
- Matlab files/SphJK_replot2.m
- Matlab files/SphJK_replot3.m
