# Supplementary material for: Coordination of Rapid Sphingolipid Responses to Heat Stress in Yeast
Source: PLoS Comput Biol. 2013 May 30;9(5):e1003078. doi: 10.1371/journal.pcbi.1003078 (PMC3667767; doi:10.1371/journal.pcbi.1003078)
Supplement: Model S1 — This file contains different components of an implementation of the base model in SBML format. (ZIP) [file pcbi.1003078.s015.zip › Matlab files/KDHS_plot.m]

function [t, Influx1_HS, Influx1_SS] = KDHS_plot(M)

[New_SS, X] = SphJK_OneIPCase;

x0(1)=New_SS(1);   x0(2)=New_SS(2);  x0(3)=New_SS(3);   x0(4)=New_SS(4);   x0(5)=New_SS(5);   x0(6)=New_SS(6);   x0(7)=New_SS(7);   x0(8)=New_SS(8);   x0(9)=New_SS(9);
x0(10)=New_SS(10);   x0(11)=New_SS(11);   x0(12)=New_SS(12);   x0(13)=New_SS(13);   x0(14)=New_SS(14);   x0(15)=New_SS(15);   x0(16)=New_SS(16);    x0(17)=New_SS(17);     x0(18)=New_SS(18);     
x0(19)=New_SS(19);   x0(20)=New_SS(20);   x0(21)=New_SS(21);   x0(22)=New_SS(22);   x0(23)=New_SS(23);    x0(24)=New_SS(24);     x0(25)=New_SS(25);   

x0(26)=New_SS(26);  x0(27)=New_SS(27);  x0(28)=New_SS(28);  x0(29)=New_SS(29);  x0(30)=New_SS(30);  x0(31)=New_SS(31);


xx0 = x0;
xx0(32) = x0(1);
xx0(33) = x0(1);

%%Rate constant%%%%%%%%%%%%%%%%%%%%%%%%%%%%%%%%%%%%%   

gamma(1,1) = 174059.9223; gamma(1,2) = 671635.4946;
gamma(2,1) = 671635.4946; gamma(2,2) = 3057.424256; gamma(2,3) = 12.01395274; gamma(2,4) = 5823819.272; gamma(2,5) = 2626.951478; gamma(2,6) = 5810;

gamma(3,1) = 5823819.272; 
gamma(3,2) = 89.10166634; gamma(3,3) = 152.5467333; gamma(3,4) =5371.916271;
%Computed% gamma(3,2) = 190.306865165878; gamma(3,3) = 202.558370094890; gamma(3,4) = 5384.24918946059;
gamma(3,5) = 3057.424256; gamma(3,6) = 24050.69651; gamma(3,7) = 10.85002492; 

gamma(4,1) = 2626.951478; %*(4e-6/(4e-6^1.2)); 
gamma(4,2) = 12.01395274; %*(8e-4/(8e-4^0.9)); 
gamma(4,3) = 2224.471846; %*(3.67e-5/(3.67e-5^0.9));       
gamma(5,1) = 5810.000000; gamma(5,2) = 222.9333962; gamma(5,3) = 2547.853547; gamma(5,4) = 89808.26306; gamma(5,5) = 81726.07870;
gamma(6,1) = 81726.07870; gamma(6,2) = 222.9333962; gamma(6,3) = 36885.26611; 
gamma(7,1) = 89808.26306; gamma(7,2) = 297.0055545; gamma(7,3) = 24050.69651; gamma(7,4) = 355.9423777; gamma(7,5) = 8694.450407; gamma(7,6) = 2547.853547; gamma(7,7) = 10.49201130; gamma(7,8) = 37651.04526;

gamma(8,1) = 10.49201130; gamma(8,2) = 10.85002492; gamma(8,3) = .1983043588e-1; gamma(8,4) = 297.0055545; gamma(8,5) = 675.1417734; gamma(8,6) = 89.10166634; gamma(8,7) = .6262242910e-1; 
gamma(8,6) = 190.306865165878;

gamma(9,1) = 2508.655816; gamma(9,2) = 212.2543754; gamma(9,3) = 107.6712152; 
gamma(10,1) = 212.2543754; gamma(10,2) = 88659.84118; 
gamma(11,1) = 113966.8672; gamma(11,2) = 94.55645807; gamma(11,3) = 2508.655816;
gamma(12,1) = 23067.02892; gamma(12,2) = 476.8620195; gamma(12,3) = 2224.471846; gamma(12,4) = 36885.26611; gamma(12,5) = 174059.9223; gamma(12,6) = 113966.8672; gamma(12,7) = 300.0628238; gamma(12,8) = 16807.75083; 
gamma(13,1) = 351.1209421; gamma(13,2) = .2649942988; gamma(13,3) = 212.2543754; gamma(13,4) = 174059.9223; gamma(13,5) = 826.9740573;
gamma(14,1) = 94.55645807; gamma(14,2) = 10.49201130; gamma(14,3) = 10.85002492; gamma(14,4) = 6.574294837; gamma(14,5) = 6.574294837; gamma(14,6) = 31.01460421; gamma(14,7) = 22634.48184; 
gamma(15,1) = 107.6712152; gamma(15,2) = 10.49201130; gamma(15,3) = 10.85002492; gamma(15,4) = 62.50743870; gamma(15,5) = 6.574294837; 
gamma(16,1) = 56.94734471; gamma(16,2) = 107.6712152; 
gamma(17,1) = 2224.471846; gamma(17,2) = 36885.26611; gamma(17,3) = 31.01460421; 

gamma(18,1) = 675.1417734; gamma(18,2) = .1692654532e-1; gamma(18,3) = 152.5467333; gamma(18,4) = 355.9423777; gamma(18,5) = 6.574294837; gamma(18,6) = .5345224838e-1; 
gamma(18,3) = 202.558370094890;

gamma(19,1) = 6.574294837; gamma(19,2) = .1807753815e-1; gamma(19,3) = 5371.916271; gamma(19,4) = 8694.450407; gamma(19,5) = .1084652289; 
gamma(19,3) = 5384.24918946059;

gamma(20,1) = .6262242910e-1; gamma(20,2) = .1983043588e-1; 
gamma(21,1) = .5345224838e-1; gamma(21,2) = .1692654532e-1;             
gamma(22,1) = .1084652289; gamma(22,2) = .1807753815e-1; 
gamma(23,1) = 16807.75083; gamma(23,2) = 5823819.272; gamma(23,3) = 89808.26306; 
gamma(24,1) = 17.25388687; gamma(24,2) = 16807.75083; gamma(24,3) = 476.8620195; 
gamma(25,1) = 1.757713590; gamma(25,2) = 17.25388687; gamma(25,3) = 476.8620195; 

gamma(26,1) = gamma(7,7); gamma(26,2) = gamma(20,1); gamma(26,3) = gamma(8,5); gamma(26,4) = gamma(8,6); gamma(26,5) = gamma(8,7);
gamma(27,1) = gamma(26,3); gamma(27,2) = gamma(18,2); gamma(27,3) = gamma(7,4); gamma(27,4) = gamma(18,5); gamma(27,5) = gamma(21,1);
gamma(28,1) = gamma(27,4); gamma(28,2) = gamma(19,2); gamma(28,3) = gamma(7,5); gamma(28,4) = gamma(19,5); 
gamma(29,1) = gamma(26,5); gamma(29,2) = gamma(26,2);
gamma(30,1) = gamma(27,5); gamma(30,2) = gamma(27,2);
gamma(31,1) = gamma(28,4); gamma(31,2) = gamma(28,2);


RC = [gamma(1,1); gamma(1,2); 
           gamma(2,2); gamma(2,3); gamma(2,4); gamma(2,5); gamma(2,6);
           gamma(3,2); gamma(3,3); gamma(3,4); gamma(3,6); gamma(3,7);
           gamma(4,3);
           gamma(5,2); gamma(5,3); gamma(5,4); gamma(5,5);
           gamma(6,3);
           gamma(7,2); gamma(7,4); gamma(7,5); gamma(7,7); gamma(7,8);
           gamma(8,3); gamma(8,5); gamma(8,7);
           gamma(9,1); gamma(9,2); gamma(9,3);
           gamma(10,2);
           gamma(11,1); gamma(11,2);
           gamma(12,1); gamma(12,2); gamma(12,7); gamma(12,8);
           gamma(13,1); gamma(13,2); gamma(13,5);
           gamma(14,4); gamma(14,5); gamma(14,6); gamma(14,7);
           gamma(15,4);
           gamma(16,1);
           gamma(18,2); gamma(18,6);
           gamma(19,2); gamma(19,5);
           gamma(24,1);
           gamma(25,1);
           gamma(26,2); gamma(26,5); gamma(26,3);
           gamma(27,2); gamma(27,5); gamma(27,4);
           gamma(28,2); gamma(28,4)];

f(1,12,1) = 0.9986438167; f(1,13,2) = 0.1980849053; f(1,57,3) = 1; 
f(1,1,4) = .9996667780; f(1,27,5) = 1;

f(2,1,1) = 0.9996667780; f(2,27,2) = 1; 
f(2,3,3) = 0.5000000001; f(2,29,4) = 1; 
f(2,4,5) = 0.9688581315; f(2,41,6) = 1; 
f(2,2,7) = 0.9642857143; f(2,23,8) = 0.5278118802; f(2,34,9) = 1; 
f(2,2,10) = 0.9743589746; f(2,28,11) = 0.1120348511e-2; f(2,36,12) = 1; 
f(2,2,13) = 0.5; f(2,54,14) = 1;

f(3,2,1) = 0.9642857143; f(3,23,2) = 0.5278118802; f(3,34,3) = 1; 
f(3,8,4) = 0.9722222223; f(3,51,5) = 1; 
f(3,18,6) = 0.9296482412; f(3,51,7) = 1;  
f(3,19,8) = 0.9955924294; f(3,51,9) = 1; 
f(3,3,10) = 0.5000000001; f(3,29,11) = 1; 
f(3,3,12) = 0.4999999998; f(3,54,13) = 1; 
f(3,2,14) = -0.3358742751e-2; f(3,3,15) = .9739478958; f(3,5,16) = -0.2424327076e-1; f(3,15,17) = 1.685; f(3,33,18) = 1;

f(4,2,1) = 0.9743589746; f(4,28,2) = 0.1120348511e-2; f(4,36,3) = 1; 
f(4,4,4) = 0.9688581315; f(4,41,5) = 1; 
f(4,4,6) = 0.9604829853; f(4,50,7) = 1;

f(5,2,1) = 0.5000000000; f(5,54,2) = 1; 
f(5,6,3) = 0.8615384613; f(5,41,4) = 1; 
f(5,7,5) = 0.5000000002; f(5,53,6) = 1; 
f(5,5,7) = 0.8000000000; f(5,23,8) = 0.5278118802; f(5,34,9) = 1; 
f(5,5,10) = 0.9600000000; f(5,28,11) = 0.1120348511e-2; f(5,36,12) = 1;

f(6,5,1) = 0.9600000000; f(6,28,2) = 0.1120348511e-2; f(6,36,3) = 1; 
f(6,6,4) = 0.8615384613; f(6,41,5) = 1; 
f(6,6,6) = 0.8293838859; f(6,50,7) = 1;

f(7,5,1) = 0.8000000000; f(7,23,2) = 0.5278118802; f(7,34,3) = 1; 
f(7,26,4) = 0.9722222223; f(7,51,5) = 1; f(7,3,6) = 0.4999999998; 
f(7,54,7) = 1; f(7,27,8) = 0.9296482412; f(7,51,9) = 1; f(7,28,10) = 0.9955924294; 
f(7,51,11) = 1; f(7,7,12) = 0.5000000002; f(7,53,13) = 1; f(7,2,14) = -0.3320804470e-2; 
f(7,5,15) = -0.2397510852e-1; f(7,7,16) = 0.9629101285; f(7,15,17) = 1.685; f(7,33,18) = 1; 
f(7,7,19) = 0.4999999997; f(7,43,20) = 1;

f(8,2,1) = -0.3320804470e-2; f(8,5,2) = -0.2397510852e-1; f(8,7,3) = 0.9629101285; f(8,15,4) = 1.685; f(8,33,5) = 1;
f(8,2,6) = -0.3358742751e-2; f(8,3,7) =  0.9739478958; f(8,5,8) =  -0.2424327076e-1; f(8,15,9) =  1.685; f(8,33,10) = 1;
f(8,20,11) = 0.5;
f(8,8,12) = 0.9722222223; f(8,51,13) = 1;
f(8,8,14) = 0.5000000000; f(8,35,15) = 1;
f(8,8,16) = 0.9722222223; f(8,51,17) = 1;
f(8,8,18) = 0.5;

f(9,11,1) = .9940357859; f(9,40,2) = 1;
f(9,2,3) = -0.6568638313e-2; f(9,5,4) = -0.1305154574e-1; f(9,9,5) = 0.9933310571; f(9,11,6) = 0.235; f(9,13,7) = 0.2063074440e-3; f(9,14,8) = -0.1424888297e-1; f(9,15,9) = 0.88e-1; f(9,16,10) = -0.2704826039; f(9,38,11) = 1;
f(9,9,12) = 0.9122962616; f(9,16,13) = 0.6424469194e-1; f(9,26,14) = 1;

f(10,2,1) = -0.6568638313e-2; f(10,5,2) = -0.1305154574e-1; f(10,9,3) = 0.9933310571; f(10,11,4) = 0.235; f(10,13,5) = 0.2063074440e-3; f(10,14,6) = -0.1424888297e-1; f(10,15,7) = 0.88e-1; f(10,16,8) = -0.2704826039; f(10,38,9) = 1;
f(10,10,10) = 0.5307262571; f(10,56,11) = 1;

f(11,10,1) = 0.1493; f(11,12,2) = 1; f(11,49,3) = 1;
f(11,2,4) = -0.2071563088e-1; f(11,5,5) = -0.5022831050e-1; f(11,9,6) = 0.326; f(11,11,7) = 0.4230769231; f(11,15,8) = 0.248; f(11,39,9) = 1;
f(11,11,10) = 0.9940357859; f(11,40,11) = 1;

f(12,30,1) = 1; f(12,58,2) = 0.9975062347;
f(12,24,3) = 0.1318391563; f(12,25,4) = 0.7910349154e-2; f(12,52,5) = 1;
f(12,4,6) = 0.9604829853; f(12,50,7) = 1;
f(12,6,8) = 0.8293838859; f(12,50,9) = 1;
f(12,12,10) = 0.9986438167; f(12,13,11) = 0.1980849053; f(12,57,12) = 1; 
f(12,10,13) = 0.1493; f(12,12,14) = 1; f(12,49,15) = 1; 
f(12,12,16) = 1; f(12,48,17) = 1;
f(12,12,18) = 0.9999230829; f(12,24,19) = 0.4157339305; f(12,59,20) = 1; 

f(13,31,1) = 1; f(13,37,2) = .1663551401; 
f(13,65,3) = 1; f(13,66,4) = 1; 
f(13,2,5) = -0.6568638313e-2; f(13,5,6) = -0.1305154574e-1; f(13,9,7) = 0.9933310571; f(13,11,8) = 0.235; f(13,13,9) = 0.2063074440e-3; f(13,14,10) = -0.1424888297e-1; f(13,15,11) = 0.88e-1; f(13,16,12) = -0.2704826039; f(13,38,13) = 1; 
f(13,12,14) = 0.9986438167; f(13,13,15) = 0.1980849053; f(13,57,16) = 1; 
f(13,13,17) = 0.1999999997; f(13,32,18) = 1; 

f(14,2,1) = -0.2071563088e-1; f(14,5,2) = -0.5022831050e-1; f(14,9,3) = 0.326; f(14,11,4) = 0.4230769231; f(14,15,5) = 0.248; f(14,39,6) = 1; 
f(14,2,7) = -0.3320804470e-2; f(14,5,8) = -0.2397510852e-1; f(14,7,9) = 0.9629101285; f(14,15,10) = 1.685; f(14,33,11) = 1; 
f(14,2,12) = -0.3358742751e-2; f(14,3,13) = 0.9739478958; f(14,5,14) = -0.2424327076e-1; f(14,15,15) = 1.685; f(14,33,16) = 1; 
f(14,15,17) = 1.685; f(14,18,18) = .5000000001; f(14,55,19) = 1; 
f(14,27,21) = .5000000001; f(14,55,22) = 1; f(14,15,20) = 1.685;
f(14,14,23) = 0.9683760683; f(14,17,24) = 0.5000000003; f(14,45,25) = 1; 
f(14,14,26) = 0.9867081784; f(14,42,27) = 1;

f(15,9,1) = 0.9122962616; f(15,16,2) = 0.6424469194e-1; f(15,26,3) = 1; 
f(15,2,4) = -0.3320804470e-2; f(15,5,5) = -0.2397510852e-1; f(15,7,6) = 0.9629101285; f(15,15,7) = 1.685; f(15,33,8) = 1;
f(15,2,9) = -0.3358742751e-2; f(15,3,10) = 0.9739478958; f(15,5,11) = -0.2424327076e-1; f(15,15,12) = 1.685; f(15,33,13) = 1;
f(15,15,14) = 0.9441006585; f(15,28,15) = 0.3344404739e-2; f(15,44,16) = 1; 
f(15,15,17) = 1.685; f(15,18,18) = .5000000001; f(15,55,19) = 1; 

f(16,46,1) = 1; f(16,47,2) = 0.5008488966; 
f(16,9,3) = 0.9122962616; f(16,16,4) = 0.6424469194e-1; f(16,26,5) = 1; 

f(17,4,1) = 0.9604829853; f(17,50,2) = 1; 
f(17,6,3) = 0.8293838859; f(17,50,4) = 1; 
f(17,14,5) = 0.9683760683; f(17,17,6) = 0.5000000003; f(17,45,7) = 1; 

f(18,8,1) = 0.5000000000; f(18,35,2) = 1; 
f(18,21,3) = 0.5; 
f(18,18,4) = 0.9296482412; f(18,51,5) = 1; 
f(18,18,6) = .9296482412; f(18,51,7) = 1; 
f(18,15,8) = 1.685; f(18,18,9) = .5000000001;f(18,55,10) = 1;
f(18,18,11) = 0.5;

f(19,15,1) = 1.685; f(19,18,2) = 0.5000000001; f(19,55,3) = 1; 
f(19,22,4) = 0.5; 
f(19,19,5) = 0.9955924294; f(19,51,6) = 1; 
f(19,19,7) = 0.9955924294; f(19,51,8) = 1; 
f(19,19,9) = 0.5; 

f(20,8,1) = 0.5; f(20,20,2) = 0.5;

f(21,18,1) = 0.5; f(21,21,2) = 0.5;

f(22,19,1) = 0.5; f(22,22,2) = 0.5;

f(23,12,1) = 0.9999230829; f(23,24,2) = 0.4157339305; f(23,59,3) = 1; 
f(23,2,4) = 0.9642857143; f(23,23,5) = 0.5278118802; f(23,34,6) = 1; 
f(23,5,7) = 0.8000000000; f(23,23,8) = 0.5278118802; f(23,34,9) = 1; 

f(24,12,1) = -0.4577407228e-1; f(24,23,2) = -0.1583280558; f(24,25,3) = 0.4460212912e-1; f(24,28,4) = 0.3750000000; f(24,60,5) = 1;
f(24,12,6) = 0.9999230829; f(24,24,7) = 0.4157339305; f(24,59,8) = 1; 
f(24,24,9) = 0.1318391563; f(24,25,10) = 0.7910349154e-2; f(24,52,11) = 1; 

f(25,12,1) = -0.111; f(25,28,2) = 0.5000000001; f(25,61,3) = 0.7986577182; f(25,62,4) = 0.9999519254; f(25,63,5) = 1; 
f(25,12,6) = -0.4577407228e-1; f(25,23,7) = -0.1583280558; f(25,25,8) = 0.4460212912e-1; f(25,28,9) = 0.3750000000; f(25,60,10) = 1; 
f(25,24,11) = 0.1318391563; f(25,25,12) = 0.7910349154e-2; f(25,52,13) = 1; 

f(26,2,1) = -0.3320804470e-2; f(26,5,2) = -0.2397510852e-1; f(26,7,3) = 0.9629101285; f(26,15,4) = 1.685; f(26,33,5) = 1;
f(26,29,6) = 0.5; f(26,26,7) = 0.5; f(26,35,8) = 1; f(26,26,9) = 0.9722222223; f(26,51,10) = 1; f(26,26,11) = 0.5;

f(27,26,1) = 0.5; f(27,35,2) = 1; f(27,30,3) = 0.5; f(27,27,4) = 0.9296482412; f(27,51,5) = 1;
f(27,15,6) = 1.685; f(27,27,7) = .5000000001; f(27,55,8) = 1; f(27,27,9) = 0.5;

f(28,15,1) = 1.685; f(28,27,2) = .5000000001; f(28,55,3) = 1; f(28,31,4) = 0.5; f(28,28,5) = 0.9955924294;
f(28,51,6) = 1; f(28,28,7) = 0.5;

f(29,26,1) = 0.5;
f(29,29,2) = 0.5;

f(30,27,1) = 0.5;
f(30,30,2) = 0.5;

f(31,28,1) = 0.5;
f(31,31,2) = 0.5;

   xi0 = ones(1,69); 

   xi0(26) = .266e-2;
   xi0(27) = .262e-3;
   xi0(28) = 1100; 
   xi0(29) = .54e-5;
   xi0(30) = .508e-1;
   xi0(31) = .13e-2;
   xi0(32) = .45e-2;
   xi0(33) = .33e-3;
   xi0(34) = .165e-4;
   xi0(35) = .1650000000e-3;
   xi0(36) = .4e-5;
   xi0(37) = 446;
   xi0(38) = .332e-2;
   xi0(39) = .24e-2;
   xi0(40) = .61e-3;
   xi0(41) = .8e-3;
   xi0(42) = .66e-3;
   xi0(43) = .1e-3;
   xi0(44) = .172e-2;
   xi0(45) = .1e-2;
   xi0(46) = .833e-3;
   xi0(47) = 1176;
   xi0(48) = 20;  
   xi0(49) = .394e-2;
   xi0(50) = .367e-4;
   xi0(51) = .15e-3; 
   xi0(52) = .89e-2;
   xi0(53) = .198e-4;
   xi0(54) = .17e-3;
   xi0(55) = .8250000000e-4;
   xi0(56) = .1066e-4;
   xi0(57) = .106e-3;
   xi0(58) = .5e-1;
   xi0(59) = .600e-3;
   xi0(60) = .22e-1;
   xi0(61) = 60;
   xi0(62) = .1e-1;
   xi0(63) = .73;
   xi0(64) = .15e-3;
   xi0(65) = .1932240437e-1;
   xi0(66) = 4000;
   xi0(67) = .2868000000e-1;
   xi0(68) = .266e-2;
   xi0(69) = .5;
   
   Mr = zeros(31,41); 
   
   for j = 1:31
       
       Mr(j,:) = xi0(26:66).*M(j,:); 
       
   end
   
   for i = 1:30
        
        dt = 0.1;
        ti = (i-1)*1;
        tf = (i-1)*1 + 9*dt;
            
    MM(26:66) = Mr(i+1,:);    
    Data.XI = MM;
    
    Data.RC = RC;
    Data.f = f;
    
    [TT XX]=ode15s(@SphJK_OneIPCaseModel,ti:dt:tf,x0,[],Data);
    n = length(TT);
    output((i-1)*n+1:n*i,1:32) = [TT,XX];
    
    x0 = XX(end,:);
    clear TT; 
    clear XX;
    
    Data.KDHS = [New_SS(12) New_SS(13) xi0(57)]; 
    
    [TTT XXX]=ode15s(@SphJK_OneIPCaseModel_KDHS,ti:dt:tf,xx0,[],Data);
    nn = length(TTT);
    output_KDHS((i-1)*nn+1:nn*i,1:34) = [TTT,XXX];
    
    xx0 = XXX(end,:);
    clear TTT; 
    clear XXX;
    
   end 
    
    t = output(:,1);
    output = output(:,2:32); 
    
    X1 = output(:,1);
    KDHS = X1; 
    KDHS_F = X1/New_SS(1); 
    
    KDHS_SS = X(:,1);
    
    
    % Influx of KDHS 
    
    Influx1_HS = output_KDHS(:,33);
    Influx1_SS = output_KDHS(:,34);


figure(45)

plot(t, KDHS, '-r', t, KDHS_SS,'-b', 'LineWidth',4,'MarkerSize',15);

%ylim([0 40]);
%ylim([0 max(R1(:,1))*8]);
%title('IPC family from DHC','FontSize',20);
legend('3KDHS heat stressed', '3KDHS optimal', 'FontSize',16);
xlabel('Time','FontSize',24)
ylabel('Concentration','FontSize',24)
set(gca,'fontsize',20)

figure(46)

T = [1:300];

plot(T, Influx1_HS, '-r', T, Influx1_SS,'-b', 'LineWidth',4,'MarkerSize',15);

%ylim([0 40]);
%ylim([0 max(R1(:,1))*8]);
%title('IPC family from DHC','FontSize',20);
legend('Influx of 3KDHS heat stressed', 'Influx of 3KDHS optimal', 'FontSize',16);
xlabel('Time','FontSize',24)
ylabel('Concentration','FontSize',24)
set(gca,'fontsize',20)


t(301) = 30;     
Influx1_HS(301) = 8.0566; 
Influx1_SS(301) = 23.8931;     
    
    for k = 1:31
        
        TT(k) = t(10*(k-1)+1); 
        Influx1_HS_30(k) = Influx1_HS(10*(k-1)+1);
        Influx1_SS_30(k) = Influx1_SS(10*(k-1)+1);
        
    end

figure(47)

plot(TT, Influx1_HS_30, '-r', TT, Influx1_SS_30,'-b', 'LineWidth',4,'MarkerSize',15);

%ylim([0 40]);
%ylim([0 max(R1(:,1))*8]);
%title('IPC family from DHC','FontSize',20);
legend('Influx of 3KDHS heat stressed', 'Influx of 3KDHS optimal', 'FontSize',16);
xlabel('Time','FontSize',24)
ylabel('Concentration','FontSize',24)
set(gca,'fontsize',20)

end
