# Supplementary material for: Coordination of Rapid Sphingolipid Responses to Heat Stress in Yeast
Source: PLoS Comput Biol. 2013 May 30;9(5):e1003078. doi: 10.1371/journal.pcbi.1003078 (PMC3667767; doi:10.1371/journal.pcbi.1003078)
Supplement: Model S1 — This file contains different components of an implementation of the base model in SBML format. (ZIP) [file pcbi.1003078.s015.zip › Matlab files/plot_missing.m]

function plot_missing(X_total_Fold)

i = 1; % i : # of plot missing

X_F = X_total_Fold((i-1)*300 + 1 : 300*i,1:31);

X2_F = X_F(:,2);
X3_F = X_F(:,3);
X4_F = X_F(:,4);
X5_F = X_F(:,5);
X6_F = X_F(:,6);
X7_F = X_F(:,7);

%l2 = length(X2_F);

[dhSph_out dhCer_out dhSph1p_out phSph_out phSph1p_out phCer_out] = SphJK_data;

dhSph_plot = dhSph_out/dhSph_out(1);
dhCer_plot = dhCer_out/dhCer_out(1);
dhSph1p_plot = dhSph1p_out/dhSph1p_out(1);
phSph_plot = phSph_out/phSph_out(1);
phSph1p_plot = phSph1p_out/phSph1p_out(1);
phCer_plot = phCer_out/phCer_out(1);

for k = 1:7
    
    dhSph_newplot(k) = dhSph_plot(5*(k-1)+1); 
    dhCer_newplot(k) = dhCer_plot(5*(k-1)+1);
    dhSph1p_newplot(k) = dhSph1p_plot(5*(k-1)+1);
    phSph_newplot(k) = phSph_plot(5*(k-1)+1);
    phSph1p_newplot(k) = phSph1p_plot(5*(k-1)+1);
    phCer_newplot(k) = phCer_plot(5*(k-1)+1);

end


t = (0:0.1:0.1*(length(X2_F)-1))';
t1 = (0:1:30);
t2 = [0 5 10 15 20 25 30]; 

%figure(i+41)
figure(1)
%plot(t, X2_F, '-k', t, X3_F, '--g', t, X4_F, ':r', t, X5_F, '-.m', t, X6_F, '--b', t, X7_F, ':c','LineWidth',1.5,'MarkerSize',15);
plot(t, X2_F, '-k', t, X3_F, '-g', t, X4_F, '-r', t, X5_F, '-m', t, X6_F, '-b', t, X7_F, '-c','LineWidth',1.2,'MarkerSize',15);
hold on
%ylim([0 40]);
%ylim([0 max(R1(:,1))*8]);
%title('SL model','FontSize',20);
legend('X2 DHS','X3 DHC', 'X4 DHSP', 'X5 PHS', 'X6 PHSP', 'X7 PHC');
xlabel('Time','FontSize',20)
ylabel('Fold change','FontSize',20)
set(gca,'fontsize',20)
%plot(t1, dhSph_plot', 'ok', t1, dhCer_plot', 'og', t1, dhSph1p_plot', 'or', t1, phSph_plot', 'om', t1, phSph1p_plot', 'ob', t1, phCer_plot', 'oc','LineWidth',3,'MarkerSize',12);

plot(t2, dhSph_newplot', 'ok', t2, dhCer_newplot', 'og', t2, dhSph1p_newplot', 'or', t2, phSph_newplot', 'om', t2, phSph1p_newplot', 'ob', t2, phCer_newplot', 'oc','LineWidth',3,'MarkerSize',12);
legend('X2 DHS','X3 DHC', 'X4 DHSP', 'X5 PHS', 'X6 PHSP', 'X7 PHC');

end
