# Supplementary material for: Coordination of Rapid Sphingolipid Responses to Heat Stress in Yeast
Source: PLoS Comput Biol. 2013 May 30;9(5):e1003078. doi: 10.1371/journal.pcbi.1003078 (PMC3667767; doi:10.1371/journal.pcbi.1003078)
Supplement: Model S1 — This file contains different components of an implementation of the base model in SBML format. (ZIP) [file pcbi.1003078.s015.zip › Matlab files/SphJK_AIC.m]

function [SSE c d index index1 AIC AICc AIC_all AICc_all f] = SphJK_AIC

[dhSph_out dhCer_out dhSph1p_out phSph_out phSph1p_out phCer_out] = SphJK_data;
[New_SS] = SphJK_OneIPCase;

CM = [New_SS(1)*ones(1,31); dhSph_out'; dhCer_out'; dhSph1p_out'; phSph_out'; phSph1p_out'; phCer_out';  New_SS(8)*ones(1,31);
        New_SS(9)*ones(1,31);  New_SS(10)*ones(1,31);  New_SS(11)*ones(1,31);  New_SS(12)*ones(1,31);  New_SS(13)*ones(1,31);  New_SS(14)*ones(1,31);  New_SS(15)*ones(1,31);  New_SS(16)*ones(1,31);
        New_SS(17)*ones(1,31);  New_SS(18)*ones(1,31);  New_SS(19)*ones(1,31);  New_SS(20)*ones(1,31);  New_SS(21)*ones(1,31);  New_SS(22)*ones(1,31);  New_SS(23)*ones(1,31);  New_SS(24)*ones(1,31);
        New_SS(25)*ones(1,31); New_SS(26)*ones(1,31); New_SS(27)*ones(1,31); New_SS(28)*ones(1,31); New_SS(29)*ones(1,31); New_SS(30)*ones(1,31); New_SS(31)*ones(1,31)];

c = 0;
d = 0;

n = 6*30; 
k = 41*30;
    
SSE = zeros(1,9144);

for i = 5001:9144
    
    load(['SphJK_', num2str(i)]);
    
    for j = 1:30
        
        SSE(1,i) = SSE(1,i) + sum([(X_total(10*j,2:7)' - CM(2:7,j+1)).^2]); 
        
    end
    
    AIC_all(i-5000) = n*log(SSE(1,i))+2*k;
    AICc_all(i-5000) = AIC_all(i-5000) + (2*k*(k+1)/(n-k-1));
    
    if AICc_all(i-5000)<=-2365
        
        d = d+1;  
        index1(d) = i;
    else
    end
    
    %if SSE(1,i) <= 2.8e-2
    if SSE(1,i) <= 2e-5
        
        c = c+1;
        index(c) = i;
        
        AIC(c) = n*log(SSE(1,i))+2*k; 
        AICc(c) = AIC(c) + (2*k*(k+1)/(n-k-1));
        
    else
        
        %SSE(1,i) = 0;
        
    end
          
end

hist(AICc_all,22)


f = 0;

index(1, c+1:d) = zeros(1,d-c); 

for k = 1:d
    
    if index1(k) == index(k)
        
        f = f+1;
        
    else
        
        index(k:c+1) = [0 index(k:c)];
        
    end
    
end
    
   

% sse = (1/c)*sum(SSE);
% k = 41;
% 
% AIC = c*log(sse) + 2*k; 
% AICc = AIC + (2*k*(k+1)/(c-k-1));


end
