# Supplementary material for: Coordination of Rapid Sphingolipid Responses to Heat Stress in Yeast
Source: PLoS Comput Biol. 2013 May 30;9(5):e1003078. doi: 10.1371/journal.pcbi.1003078 (PMC3667767; doi:10.1371/journal.pcbi.1003078)
Supplement: Model S1 — This file contains different components of an implementation of the base model in SBML format. (ZIP) [file pcbi.1003078.s015.zip › Matlab files/SphJK_Cmd.m]

function [Xss X] = SphJK_Cmd

%[dhSph dhCer dhSph1p phSph phSph1p phCer] = SphJK_data;

ti = 0;
dt = 0.1;
tf = 200;

x0(1)=.5e-2;   
x0(2)=.10e-1;  x0(3)=.3611111111e-1;   x0(4)=.1e-2;   x0(5)=.50e-1;   x0(6)=.5e-2;   x0(7)=.52e-1;   
%x0(2)=0.347678905418451;  x0(3)=0.0153672384094984;   x0(4)=0.00147000216635560;   x0(5)=0.215344549090521;  x0(6)=0.00238099854647928;   x0(7)=0.00730372996882587;                        
x0(8)=.102;   x0(9)=5.4;
x0(10)=8.4;   x0(11)=3;   x0(12)=.1e-1;   x0(13)=2600;   x0(14)=.1077669903;   x0(15)=16.7;   x0(16)=24.1;    x0(17)=22;     x0(18)=.14;     
x0(19)=.85e-2;   x0(20)=.918;   x0(21)=1.26;   x0(22)=.765e-1;   x0(23)=.5;    x0(24)=182.70;     x0(25)=870; 


% x0(2)=dhSph(2,1);  
% x0(3)=dhCer(2,1);   
% x0(4)=dhSph1p(2,1);   
% x0(5)=phSph(2,1);   
% x0(6)=phSph1p(2,1);   
% x0(7)=phCer(2,1);


xi = zeros(69,1);
xi(26) = .266e-2;
xi(27) = .262e-3;
xi(28) = 1100; 
xi(29) = .54e-5;
xi(30) = .508e-1;
xi(31) = .13e-2;
xi(32) = .45e-2;
xi(33) = .33e-3;
xi(34) = .165e-4;
xi(35) = .1650000000e-3;
xi(36) = .4e-5;
xi(37) = 446;
xi(38) = .332e-2;
xi(39) = .24e-2;
xi(40) = .61e-3;
xi(41) = .8e-3;
xi(42) = .66e-3;
xi(43) = .1e-3;
xi(44) = .172e-2;
xi(45) = .1e-2;
xi(46) = .833e-3;
xi(47) = 1176;
xi(48) = 20; 
xi(49) = .394e-2;
xi(50) = .367e-4;
xi(51) = .15e-3; 
xi(52) = .89e-2;
xi(53) = .198e-4;
xi(54) = .17e-3;
xi(55) = .8250000000e-4;
xi(56) = .1066e-4;
xi(57) = .106e-3;
xi(58) = .5e-1;
xi(59) = .600e-3;
xi(60) = .22e-1;
xi(61) = 60;
xi(62) = .1e-1;
xi(63) = .73;
xi(64) = .15e-3;
xi(65) = .1932240437e-1;
xi(66) = 4000;
xi(67) = .2868000000e-1;
xi(68) = .266e-2;
xi(69) = .5;

Data.XI = xi;

[T X]=ode15s(@SphJK_SS,ti:dt:tf,x0,[],Data);

Xss = X(end,:);

X2 = X(:,2);
X3 = X(:,3);
X4 = X(:,4);
X5 = X(:,5);
X6 = X(:,6);
X7 = X(:,7);

plot(T, X2, '-k', T, X3, '--g', T, X4, ':r', T, X5, '-.m', T, X6, '--k', T, X7, ':k','LineWidth',2,'MarkerSize',15);
ylim([0 15]);
%ylim([0 max(R1(:,1))*8]);
title('SL model','FontSize',20);
legend('X2 DHC','X3 DHS', 'X4 DHSP', 'X5 PHC', 'X6 PHS', 'X7 PHSP');
xlabel('Time','FontSize',20)
ylabel('Fold change','FontSize',20)
