# Supplementary material for: Coordination of Rapid Sphingolipid Responses to Heat Stress in Yeast
Source: PLoS Comput Biol. 2013 May 30;9(5):e1003078. doi: 10.1371/journal.pcbi.1003078 (PMC3667767; doi:10.1371/journal.pcbi.1003078)
Supplement: Model S1 — This file contains different components of an implementation of the base model in SBML format. (ZIP) [file pcbi.1003078.s015.zip › Matlab files/SphJK_data.m]

function [dhSph_out dhCer_out dhSph1p_out phSph_out phSph1p_out phCer_out] = SphJK_data

dhCerA = [0.015070864 0.012569297 0.035894915 0.025170729 0.015438154 0.020367886 0.015155027];
FC_dhCerA = dhCerA./dhCerA(1);
dhCerB = [0.015072319 0.035463763 0.021679893 0.026568676 0.026543873 0.023094403 0.024045355];
FC_dhCerB = dhCerB./dhCerB(1);
%Curve fitting: specify = 0.47

dhCer_Aver = (dhCerA + dhCerB)/2;

MTlcb45_dhCerA = [0.044438773 0.038096084 0.052847682 0.043080233 0.018309097 0.037805463 0.045239629];
MTlcb45_dhCerB = [0.043613572 0.058693137 0.044649812 0.044042237 0.050048014 0.041767191 0.050375344];

MTdpl1_dhCerA = [0.046898271 0.046287215 0.025322929 0.022903122 0.028229696 0.028264 0.019874698];
MTdpl1_dhCerB = [0.056398994 0.016281614 0.018534297 0.034347342 0.017889889 0.024196034 0.026350609];

dhCer = [dhCerA; dhCerB; MTlcb45_dhCerA; MTlcb45_dhCerB; MTdpl1_dhCerA; MTdpl1_dhCerB];

%dhCer = [FC_dhCerA; FC_dhCerB];

%%%%%%%%%%%%%%%%%%%%%%%%%%%%%%%%%%%%%%%%%%%%%%%%%%%%%%%%%%%%%%%%%%%%%%%%%%%%%%%%%%%%%%%%%%%%%%%%%%%%%%%%%%%%%%

phCerA = [0.712779045 0.209716186 0.98378447 0.366765778 0.059049631 0.072248438 0.048430081];
FC_phCerA = phCerA./phCerA(1);
phCerB = [0.010171777 0.067731014 0.167403519 0.199341774 0.164567424 0.08039262 0.073862892];
FC_phCerB = phCerB./phCerB(1);
%Curve fitting: specify = 0.59

phCer_Aver = (phCerA + phCerB)/2;

MTlcb45_phCerA = [0.03165184 0.1402752 0.095005639 0.065816451 0.018738343 0.125524548 0.177129942];
MTlcb45_phCerB = [0.110038221 0.122850493 0.075316824 0.042134621 0.121042782 0.12660285 0.350733375];

MTdpl1_phCerA = [0.347047869 0.144257636 0.119196684 0.079428292 0.139514137 0.047741519 0.025726953];
MTdpl1_phCerB = [0.022522522 0.014140172 0.025622096 0.17314285 0.02747757 0.080407963 0.018008295];

phCer = [phCerA; phCerB; MTlcb45_phCerA; MTlcb45_phCerB; MTdpl1_phCerA; MTdpl1_phCerB];

%phCer = [FC_phCerA; FC_phCerB];

%%%%%%%%%%%%%%%%%%%%%%%%%%%%%%%%%%%%%%%%%%%%%%%%%%%%%%%%%%%%%%%%%%%%%%%%%%%%%%%%%%%%%%%%%%%%%%%%%%%%%%%%%%%%

phSphA = [0.280707692 0.831971251 0.73325795 0.34282298 0.380238472 0.274884421 0.010947491];
FC_phSphA = phSphA./phSphA(1);
phSphB = [0.125376314 0.597541283 1.163711421 0.768844235 0.503989906 0.381282887 0.282766288];
FC_phSphB = phSphB./phSphB(1);
%Curve fitting: specify = 0.17

phSph_Aver = (phSphA + phSphB)/2;

MTlcb45_phSphA = [1.902038575 3.696255461 4.687138736 4.96438123 3.627172078 3.706448379 4.216916696];
MTlcb45_phSphB = [1.679421256 3.339676 3.789758973 4.272235448 3.799650101 3.775344018 3.131020723];

MTdpl1_phSphA = [0.552361146 0.844828498 1.195465302 1.053183818 2.035454004 1.496904026 1.102070053];
MTdpl1_phSphB = [0.339574491 1.019148378 2.024310399 1.703271175 2.466444205 1.496607225 1.021363562];

phSph = [phSphA; phSphB; MTlcb45_phSphA; MTlcb45_phSphB; MTdpl1_phSphA; MTdpl1_phSphB];

%phSph = [FC_phSphA; FC_phSphB];
    

%%%%%%%%%%%%%%%%%%%%%%%%%%%%%%%%%%%%%%%%%%%%%%%%%%%%%%%%%%%%%%%%%%%%%%%%%%%%%%%%%%%%%%%%%%%%%%%%%%%%%%%%%%%%

phSph1pA = [0.000799519 0.030766592 0.023283402 0.002367645 0.001143757 0.001483583 0.000797492];
FC_phSph1pA = phSph1pA./phSph1pA(1);
phSph1pB = [0.00044492 0.009485795 0.01801634 0.023125676 0.041646926 0.0011629 0.001057587];
FC_phSph1pB = phSph1pB./phSph1pB(1);
%Curve fitting: specify = 0.25

phSph1p_Aver = (phSph1pA + phSph1pB)/2;

MTlcb45_phSph1pA = [0.000200568 0.000142934 0.000134118 0.00016857 0.000343533 0.00057677 0.000183982];
MTlcb45_phSph1pB = [0.000192264 0.000120483 0.00014837 0.000180131 0.000169639 0.000633005 0.000156877];

MTdpl1_phSph1pA = [0.048414915 0.166686951 0.187004713 0.253620206 0.207282982 0.143153263 0.06687356];
MTdpl1_phSph1pB = [0.024230312 0.160820606 0.321715571 0.331938821 0.367483898 0.106545231 0.121770551];

phSph1p = [phSph1pA; phSph1pB; MTlcb45_phSph1pA; MTlcb45_phSph1pB; MTdpl1_phSph1pA; MTdpl1_phSph1pB];


%phSph1p = [FC_phSph1pA; FC_phSph1pB];


%%%%%%%%%%%%%%%%%%%%%%%%%%%%%%%%%%%%%%%%%%%%%%%%%%%%%%%%%%%%%%%%%%%%%%%%%%%%%%%%%%%%%%%%%%%%%%%%%%%%%%%%%%%%

dhSphA = [0.362232938 0.682437229 0.404700096 0.233156196 0.252185705 0.22502719 0.172728928];
FC_dhSphA = dhSphA./dhSphA(1);
dhSphB = [0.277250016 0.784816889 0.620483417 0.339973313 0.249917896 0.239609748 0.174871809];
FC_dhSphB = dhSphB./dhSphB(1);
%Curve fitting: specify = 0.47

dhSph_Aver = (dhSphA + dhSphB)/2;

MTlcb45_dhSphA = [1.393844653 2.747311564 2.986765484 3.01827498 2.249258505 2.329548866 2.373947401];
MTlcb45_dhSphB = [1.118105359 2.285782828 2.491192872 2.478740465 2.209735206 2.248219928 1.944114868];

MTdpl1_dhSphA = [0.309436599 0.611157662 0.743417481 0.355464408 0.604455691 0.518732163 0.320251917];
MTdpl1_dhSphB = [0.278362343 1.149023129 1.180062851 0.721895759 0.754341941 0.475116905 0.263777925];

dhSph = [dhSphA; dhSphB; MTlcb45_dhSphA; MTlcb45_dhSphB; MTdpl1_dhSphA; MTdpl1_dhSphB];

%dhSph = [FC_dhSphA; FC_dhSphB];


%%%%%%%%%%%%%%%%%%%%%%%%%%%%%%%%%%%%%%%%%%%%%%%%%%%%%%%%%%%%%%%%%%%%%%%%%%%%%%%%%%%%%%%%%%%%%%%%%%%%%%%%%%%

dhSph1pA = [0.001888743 0.002405123 0.001747626 0.001282321 0.001651031 0.000399917 0.002817341];
FC_dhSph1pA = dhSph1pA./dhSph1pA(1);
dhSph1pB = [0.000932826 0.00092024 0.000591996 0.000682138 0.000850856 0.000373571 0.000559091];
FC_dhSph1pB = dhSph1pB./dhSph1pB(1);
%Curve fitting: specify = 0.35

dhSph1p_Aver = (dhSph1pA + dhSph1pB)/2;

MTlcb45_dhSph1pA = [0.000172052 0.027076808 0.083627878 0.055425049 0.06669551 0.070717183 0.036108425];
MTlcb45_dhSph1pB = [0.000359571 0.049369776 0.075131977 0.055663024 0.0538827 0.057581892 0.011033727];

MTdpl1_dhSph1pA = [0.127759291 0.009007336 0.123821627 0.223789142 0.016190297 0.129006368 0.037499298];
MTdpl1_dhSph1pB = [0.054888642 0.113045389 0.076076693 0.125106038 0.098300632 0.007679909 0.053979932];

dhSph1p = [dhSph1pA; dhSph1pB; MTlcb45_dhSph1pA; MTlcb45_dhSph1pB; MTdpl1_dhSph1pA; MTdpl1_dhSph1pB];

%dhSph1p = [FC_dhSph1pA; FC_dhSph1pB];

%%%%%%%%%%%       Interpolation     %%%%%%%%%%%%%%%%%%%%%%%%%%%%%%%%%%%%%%%%%%%%%%%%%%%%%%%%%%%%%%%%%%%%%%%%%%%%%%%%%%%%%%%%%%%%%%%%

T = [0 5 10 15 20 25 30]; 

dhCerA_CF = [0.0146549712807769;0.0130321291404112;0.0117780975246395;0.0112616869580559;0.0118517079652543;0.0139169710708289;0.0176271022668927;0.0223549894156346;0.0272743358467627;0.0315588448899849;0.0343822198750093;0.0351417385682562;0.0341289764829961;0.0318590835692118;0.0288472097768860;0.0256085050560015;0.0225934166061259;0.0199935806251653;0.0179359305606108;0.0165473998599531;0.0159549219706833;0.0162090526842477;0.0170548371679156;0.0181609429329114;0.0191960374904599;0.0198287883517857;0.0198075409824091;0.0191993526650341;0.0181509586366603;0.0168090941342872;0.0153204943949145];
dhCerA_Nor = dhCerA_CF./dhCerA_CF(1);

dhSphA_CF = [0.364266570364756;0.457550660617186;0.543184419592676;0.613517516014288;0.660899618605082;0.677680396088118;0.659191975916923;0.612696320466887;0.548437850843867;0.476660988153718;0.407610153502297;0.349705208132907;0.304067773838651;0.269994912550078;0.246783686197737;0.233731156712178;0.229773894783776;0.232406506142203;0.238763105276956;0.245977806677532;0.251184724833430;0.252145572910011;0.249132458776100;0.243045088976384;0.234783170055552;0.225246408558293;0.215197064472906;0.204847611562128;0.194273077032308;0.183548488089792;0.172748871940928];
dhSphA_Nor = dhSphA_CF./dhSphA_CF(1);

dhSph1pA_CF = [0.00190413783627610;0.00205222116050621;0.00218665246011413;0.00229377971047765;0.00235995088697456;0.00237151396498267;0.00231978429297983;0.00221594671184406;0.00207615343555342;0.00191655667808599;0.00175330865341985;0.00160172168650559;0.00147374854618398;0.00138050211226832;0.00133309526457191;0.00134264088290806;0.00141133664427031;0.00150571941437325;0.00158341085611171;0.00160203263238051;0.00151920640607450;0.00131203734925360;0.00103556467063807;0.000764311088113300;0.000572799319564643;0.000535552082877470;0.000707045401298024;0.00106156851951606;0.00155336398758221;0.00213667435554709;0.00276574217346135];
dhSph1pA_Nor = dhSph1pA_CF./dhSph1pA_CF(1);

phCerA_CF = [0.699619257457272;0.534117254699770;0.387552507186682;0.278862270162420;0.226983798871398;0.250854348558029;0.359544704584923;0.522659772787475;0.699937989119275;0.851117789533915;0.935937609984985;0.925611352852442;0.837254786221704;0.699459144604554;0.540815662512776;0.389915574458153;0.269797927997059;0.181293022864221;0.119678971838960;0.0802338877005941;0.0582358832284417;0.0491582383502849;0.0492549015877584;0.0549749886109600;0.0627676150899875;0.0690818966949388;0.0711264041243612;0.0691475281906008;0.0641511147344534;0.0571430095967146;0.0491290586181801];
phCerA_Nor = phCerA_CF./phCerA_CF(1);

phSphA_CF = [0.309623452732808;0.428675775368991;0.541805592794840;0.643090399800021;0.726607691174200;0.786434961707042;0.818204157830744;0.823765032547625;0.806521790502536;0.769878636340327;0.717239774705847;0.652556215424671;0.581966189045269;0.512154731296837;0.449806877908568;0.401607664609658;0.372235421028169;0.358341652387630;0.354571157810438;0.355568736418992;0.355979187335688;0.351275437874275;0.340242928113911;0.322495226325105;0.297645900778368;0.265308519744207;0.225423539688612;0.179238969859486;0.128329707700212;0.0742706506541727;0.0186366961647507];
phSphA_Nor = phSphA_CF./phSphA_CF(1);

phSph1pA_CF =[0.00108065777091405;0.00854082482967772;0.0155964263400529;0.0218428967536510;0.0268756705220836;0.0302901820969621;0.0317961268416023;0.0315602437661366;0.0298635327924019;0.0269869938422349;0.0232116268374724;0.0188356460681996;0.0142261232974958;0.00976734465668869;0.00584359627710604;0.00283916429007557;0.00102524686711014;0.000220690340463141;0.000131253082573065;0.000462693465878424;0.000920769862817718;0.00126472130068212;0.00146770942617343;0.00155637654084613;0.00155736494625469;0.00149731694395357;0.00139958092211002;0.00127432961534231;0.00112844184488148;0.000968796431958570;0.000802272197804621];
phSph1pA_Nor = phSph1pA_CF./phSph1pA_CF(1);

dataA = [dhCerA_Nor dhSphA_Nor dhSph1pA_Nor phCerA_Nor phSphA_Nor phSph1pA_Nor];
t = [0:1:30];

%%%%%%%%%%%%%%%%%%%%%%%%%%%%%%%%%%%%%%%%%%%%%%%%%%%%%%%%%%%%%%%%%%%%%%%%%%%%%%%%%%%%%%%%%%%%%%%%%%%%%%%%%%%%%%%%%%%%%%%%%%%%%%%%%%%%%

dhCerB_CF = [0.0153906831485894;0.0210643539309589;0.0262798909385290;0.0305791603965004;0.0335040285300737;0.0345963615644494;0.0336060610284766;0.0311151696655974;0.0279137655229022;0.0247919266474815;0.0225397310864257;0.0217410355571541;0.0221548114584012;0.0233338088592301;0.0248307778287041;0.0261984684358865;0.0270784203688757;0.0274673317919120;0.0274506904882705;0.0271139842412268;0.0265427008340562;0.0258226091792645;0.0250406027062793;0.0242838559737584;0.0236395435403600;0.0231948399647419;0.0230128312652377;0.0230602492988843;0.0232797373823937;0.0236139388324785;0.0240054969658510];
dhCerB_Nor = dhCerB_CF./dhCerB_CF(1);

dhSphB_CF = [0.290393033099050;0.412530676333153;0.527591310360077;0.628497925972639;0.708173513963660;0.759541065125958;0.777791913420537;0.767190765481132;0.734270671109662;0.685564680108047;0.627605842278206;0.566288015409910;0.504948289244346;0.446284561510552;0.392994729937569;0.347776692254435;0.312628042923765;0.286745163342481;0.268624131641079;0.256761025950059;0.249651924399915;0.245816774367309;0.243871000213544;0.242453895546086;0.240204753972401;0.235762869099956;0.228112767258015;0.217619905663038;0.204994974253284;0.190948662967012;0.176191661742481];
dhSphB_Nor = dhSphB_CF./dhSphB_CF(1);

dhSph1pB_CF = [0.000937879963190160;0.000949063225977825;0.000955764672351576;0.000953502485897496;0.000937794850201670;0.000904159948850182;0.000850492576762583;0.000784193974192273;0.000715041992726119;0.000652814483950989;0.000607289299453747;0.000585983960398852;0.000587374666261123;0.000607677286092973;0.000643107688946812;0.000689881743875051;0.000743070804325927;0.000793168161330982;0.000829522590317582;0.000841482866713092;0.000818397765944879;0.000754413349605690;0.000662864823949787;0.000561884681396814;0.000469605414366414;0.000404159515278230;0.000379158532469903;0.000390130237951063;0.000428081459649339;0.000484019025492359;0.000548949763407751]; 
dhSph1pB_Nor = dhSph1pB_CF./dhSph1pB_CF(1);

phCerB_CF = [0.00818006250417067;0.0198223694686516;0.0318726179563746;0.0447387494905819;0.0588287055945157;0.0745504277914181;0.0920790663706877;0.110658606686349;0.129300242858582;0.147015169007567;0.162814579253486;0.175866318270114;0.185964832945612;0.193061220721735;0.197106579040240;0.198052005342882;0.195892625318748;0.190799677646251;0.182988429251134;0.172674147059142;0.160072097996019;0.145551003891258;0.130093406189355;0.114835301238558;0.100912685387110;0.0894615549832597;0.0813083242573495;0.0760410789681135;0.0729383227563832;0.0712785592629900;0.0703402921287653];
phCerB_Nor = phCerB_CF./phCerB_CF(1);

phSphB_CF = [0.123675053977127;0.204365846552821;0.289026245848551;0.381625858584354;0.486134291480266;0.606521151256324;0.743263873643995;0.882871210420461;1.00835974237433;1.10274605029423;1.14904671496876;1.13598125842091;1.07508096761114;0.983580070734307;0.878712795985242;0.777713371558789;0.694366916988038;0.628662117159072;0.577138548296224;0.536335786623826;0.502793408366212;0.473516294383076;0.447370544075560;0.423687561480170;0.401798750633411;0.381035515571785;0.360825460331661;0.340980988948849;0.321410705459020;0.302023213897847;0.282727118301002];
phSphB_Nor = phSphB_CF./phSphB_CF(1);

phSph1pB_CF = [0.000444920000000000;0.00225309500000000;0.00406127000000000;0.00586944500000000;0.00767762000000000;0.00948579500000000;0.0111919040000000;0.0128980130000000;0.0146041220000000;0.0163102310000000;0.0180163400000000;0.0190382072000000;0.0200600744000000;0.0210819416000000;0.0221038088000000;0.0231256760000000;0.0268299260000000;0.0305341760000000;0.0342384260000000;0.0379426760000000;0.0416469260000000;0.0335501208000000;0.0254533156000000;0.0173565104000000;0.00925970520000000;0.00116290000000000;0.00114183740000000;0.00112077480000000;0.00109971220000000;0.00107864960000000;0.00105758700000000];
phSph1pB_Nor = phSph1pB_CF./phSph1pB_CF(1);

%%%%%%%%%%%%%%%%%%%%%%%%%%%%%%%%%%%%%%%%%%%%%%%%%%%%%%%%%%%%%%%%%%%%%%%%%%%%%%%%%%%%%%%%%%%%%%%%%%%%%%%%%%%%%%%%%%%%%%%%%%%%%%%%%%%%%
% 
% dhCer_fit = [0.0153672384094984;0.0172307765765434;0.0190577741143246;0.0208116903935781;0.0224559847850401;0.0239541166594467;0.0252708310555979;0.0263760156845490;0.0272408439254192;0.0278364891573276;0.0281341247593934;0.0281183811737444;0.0278277170945435;0.0273140482789624;0.0266292904841728;0.0258253594673463;0.0249550844189115;0.0240749482623245;0.0232423473542984;0.0225146780515465;0.0219493367107818;0.0215839789484204;0.0213772974196905;0.0212682440395230;0.0211957707228492;0.0210988293846001;0.0209293971574398;0.0206915520449641;0.0204023972685019;0.0200790360493820;0.0197385716089333];
% dhSph_fit = [0.347678905418451;0.436588350420853;0.519775671530320;0.591518744853914;0.646095446498702;0.677783652571746;0.682767540202762;0.664856490612071;0.629766186042644;0.583212308737454;0.530910540939471;0.477951224860602;0.426923342588486;0.379790536179699;0.338516447690813;0.305064719178403;0.280767467800382;0.264430711120024;0.254228941801940;0.248336652510742;0.244928335911042;0.242387518599204;0.239933862898599;0.236996065064346;0.233002821351569;0.227382828015389;0.219733267047349;0.210325263384684;0.199598427701049;0.187992370670102;0.175946702965499];
% dhSph1p_fit = [0.00147000216635560;0.00149742451547238;0.00152058319261156;0.00153521452579552;0.00153705484304668;0.00152184047238743;0.00148699783417150;0.00143671371807807;0.00137686500611762;0.00131332858030066;0.00125198132263769;0.00119771407126756;0.00115147348884251;0.00111322019414313;0.00108291480595001;0.00106051794304374;0.00104505076288838;0.00103177657768190;0.00101501923830573;0.000989102595641314;0.000948350500570091;0.000890717919966659;0.000828684284678252;0.000778360141545263;0.000755856037408084;0.000777282519107107;0.000854063671253440;0.000978877729541050;0.00113971646743462;0.00132457165839882;0.00152143507589835];
% phCer_fit = [0.00730372996882587;0.0210075433985181;0.0349178562144549;0.0492411678028807;0.0641839775500402;0.0799527848421778;0.0966074278154320;0.113621099605517;0.130320332098039;0.146031657178608;0.160081606732830;0.171884575593520;0.181206410382315;0.187900820668059;0.191821516019597;0.192822206005772;0.190834835011358;0.186104286684855;0.178953679490689;0.169706131893289;0.158684762357085;0.146283281286218;0.133177766843693;0.120114889132228;0.107841318254541;0.0971037243133508;0.0884482441596147;0.0816188816372505;0.0761591073384151;0.0716123918552656;0.0675222057799591];
% phSph_fit = [0.215344549090521;0.325826671039529;0.433788994391682;0.536711720550128;0.632075050918013;0.717359186898483;0.789955475199355;0.846899843747125;0.885139365772962;0.901621114508034;0.893292163183508;0.858983667117661;0.805063109977207;0.739782057515969;0.671392075487770;0.608144729646431;0.556505864708650;0.515798441242612;0.483559698779377;0.457326876850006;0.434637214985558;0.413283190785858;0.392078234125798;0.370091012949033;0.346390195199221;0.320044448820016;0.290396872453992;0.257888287539379;0.223233946213325;0.187149100612978;0.150349002875483];
% phSph1p_fit = [0.00238099854647928;0.00589739456007468;0.00928140935511788;0.0124006617130567;0.0151227704153388;0.0173153542434122;0.0188812934030903;0.0198645137976500;0.0203442027547339;0.0203995476019844;0.0201097356670442;0.0195607301688295;0.0188655978913511;0.0181441815098934;0.0175163236997408;0.0171018671361776;0.0169660192857908;0.0169554467803769;0.0168621810430349;0.0164782534968638;0.0155956955649626;0.0140792940853860;0.0120848575560113;0.00984094988967141;0.00757613499919945;0.00551897679742836;0.00384540452500118;0.00252080873380111;0.00145794530352135;0.000569570113855144;0.000569570113855144];

dhSph_fit = [0.347678905418451;0.436588350420853;0.519775671530320;0.591518744853914;0.646095446498702;0.677783652571746;0.682767540202762;0.664856490612071;0.629766186042644;0.583212308737454;0.530910540939471;0.477951224860602;0.426923342588486;0.379790536179699;0.338516447690813;0.305064719178403;0.280767467800382;0.264430711120024;0.254228941801940;0.248336652510742;0.244928335911042;0.242387518599204;0.239933862898599;0.236996065064346;0.233002821351569;0.227382828015389;0.219733267047349;0.210325263384684;0.199598427701049;0.187992370670102;0.175946702965499];
dhCer_fit = [0.0153672384094984;0.0172307765765434;0.0190577741143246;0.0208116903935781;0.0224559847850401;0.0239541166594467;0.0252708310555979;0.0263760156845490;0.0272408439254192;0.0278364891573276;0.0281341247593934;0.0281183811737444;0.0278277170945435;0.0273140482789624;0.0266292904841728;0.0258253594673463;0.0249550844189115;0.0240749482623245;0.0232423473542984;0.0225146780515465;0.0219493367107818;0.0215839789484204;0.0213772974196905;0.0212682440395230;0.0211957707228492;0.0210988293846001;0.0209293971574398;0.0206915520449641;0.0204023972685019;0.0200790360493820;0.0197385716089333];
dhSph1p_fit = [0.00145593073026481;0.00149753011493985;0.00153354962845857;0.00155840939966464;0.00156652955740174;0.00155233023051354;0.00151250470133500;0.00145283886616629;0.00138139177479884;0.00130622247702408;0.00123539002263347;0.00117560258267505;0.00112816481322334;0.00109303049160945;0.00107015339516452;0.00105948730121967;0.00105939453427191;0.00106187160748179;0.00105732358117578;0.00103615551568030;0.000988772471321805;0.000910980035234724;0.000820185901785388;0.000739198292148110;0.000690825427497203;0.000697875529006980;0.000776747741411534;0.000918204903684087;0.00110660077835764;0.00132628912796519;0.00156162371503973];
phSph_fit = [0.215344549090521;0.325826671039529;0.433788994391682;0.536711720550128;0.632075050918013;0.717359186898483;0.789955475199355;0.846899843747125;0.885139365772962;0.901621114508034;0.893292163183508;0.858983667117661;0.805063109977207;0.739782057515969;0.671392075487770;0.608144729646431;0.556505864708650;0.515798441242612;0.483559698779377;0.457326876850006;0.434637214985558;0.413283190785858;0.392078234125798;0.370091012949033;0.346390195199221;0.320044448820016;0.290396872453992;0.257888287539379;0.223233946213325;0.187149100612978;0.150349002875483];
phSph1p_fit = [0.00238099854647928;0.00589739456007468;0.00928140935511788;0.0124006617130567;0.0151227704153388;0.0173153542434122;0.0188812934030903;0.0198645137976500;0.0203442027547339;0.0203995476019844;0.0201097356670442;0.0195607301688295;0.0188655978913511;0.0181441815098934;0.0175163236997408;0.0171018671361776;0.0169660192857908;0.0169554467803769;0.0168621810430349;0.0164782534968638;0.0155956955649626;0.0140792940853860;0.0120848575560113;0.00984094988967141;0.00757613499919945;0.00551897679742836;0.00384540452500118;0.00252080873380111;0.00145794530352135;0.000569570113855144;0.000569570113855144];
phCer_fit = [0.317450293120957;0.297348927437959;0.280409065396865;0.269792210639577;0.268659866808000;0.280173537544036;0.305801774396797;0.340241320544226;0.376495967071473;0.407569505063689;0.426465725606024;0.427973270447419;0.414020183991974;0.388319361307580;0.354583697462127;0.316526087523507;0.277458811184104;0.239091686634286;0.202733916688916;0.169694704162856;0.141283251870970;0.118455992615105;0.100758279145051;0.0873826941975860;0.0775218205094843;0.0703682408175223;0.0651857781779160;0.0615232169246422;0.0590005817111177;0.0572378971907595;0.0558551880169844];


dhCer_F = dhCer_fit./dhCer_fit(1);
dhSph_F = dhSph_fit./dhSph_fit(1);
dhSph1p_F = dhSph1p_fit./dhSph1p_fit(1);
phCer_F = phCer_fit./phCer_fit(1);
phSph_F = phSph_fit./phSph_fit(1);
phSph1p_F = phSph1p_fit./phSph1p_fit(1);

% dhCer_out = .3611111111e-1*dhCer_F;
% dhSph_out = .10e-1*dhSph_F;
% dhSph1p_out = .1e-2*dhSph1p_F;
% phCer_out = .52e-1*phCer_F;
% phSph_out = .50e-1*phSph_F;
% phSph1p_out = .5e-2*phSph1p_F;

[New_SS] = SphJK_OneIPCase;

dhCer_out = New_SS(3)*dhCer_F;
dhSph_out = New_SS(2)*dhSph_F;
dhSph1p_out = New_SS(4)*dhSph1p_F;
phCer_out = New_SS(7)*phCer_F;
phSph_out = New_SS(5)*phSph_F;
phSph1p_out = New_SS(6)*phSph1p_F;

     
% t = [0:1:30];
% %t = [0 5 10 15 20 25 30];
% %plot(t, dhSph_out, '-k', t, dhCer_out, '--g', t, dhSph1p_out, ':r', t, phSph_out, '-.m', t, phSph1p_out, '--b', t, phCer_out, ':c','LineWidth',3,'MarkerSize',25);
% plot(t, dhSph_F, 'ok', t, dhCer_F, 'og', t, dhSph1p_F, 'or', t, phSph_F, 'om', t, phSph1p_F, 'ob', t, phCer_F, 'oc','LineWidth',3,'MarkerSize',9);
% hold on
% % t1 = [0 5 10 15 20 25 30];
% % plot(t1, dhSphA, 'ok', t1, dhCerA, 'og', t1, dhSph1pA, 'or', t1, phSphA, 'om', t1, phSph1pA, 'oc', t1, phCerA, 'ob','LineWidth',3,'MarkerSize',10);
% % plot(t1, dhSphB, 'ok', t1, dhCerB, 'og', t1, dhSph1pB, 'or', t1, phSphB, 'om', t1, phSph1pB, 'oc', t1, phCerB, 'ob','LineWidth',3,'MarkerSize',10);
% %ylim([0 40]);
% %ylim([0 max(R1(:,1))*8]);
% title('Sphingolipid data','FontSize',24);
% legend('X2 DHS','X3 DHC', 'X4 DHSP', 'X5 PHS', 'X6 PHSP', 'X7 PHC');
% xlabel('Time','FontSize',24)
% %ylabel('Concentration(pmol/total sample)','FontSize',24)
% ylabel('Fold change','FontSize',24)
% set(gca,'fontsize',28)
% hold off

%%%%%%%%%%%%%%%%%%%%%%%%%%%%%%%%%%%%%%%%%%%%%%%%%%%%%%%%%%%%%

% figure(1)
% plot(T, dhSphA./dhSphA(1), '-k', T, dhCerA./dhCerA(1), '-.m', T, dhSph1pA./dhSph1pA(1), '--k', T, phSphA./phSphA(1), ':k', T, phSph1pA./phSph1pA(1), '--r', T, phCerA./phCerA(1),':g','LineWidth',2,'MarkerSize',15);
% %ylim([0 20]);
% title('Heat stress wt data set A','FontSize',20);
% legend('dhSph','dhCer','dhSph1p','phSph','phSph1p','phCer');
% xlabel('Time','FontSize',20)
% ylabel('Fold change','FontSize',20)
% 
% figure(2)
% plot(T, dhSphB./dhSphB(1), '-k', T, dhCerB./dhCerB(1), '-.m', T, dhSph1pB./dhSph1pB(1), '--k', T, phSphB./phSphB(1), ':k', T, phSph1pB./phSph1pB(1), '--r', T, phCerB./phCerB(1),':g','LineWidth',2,'MarkerSize',15);
% %ylim([0 20]);
% title('Heat stress wt data set B','FontSize',20);
% legend('dhSph','dhCer','dhSph1p','phSph','phSph1p','phCer');
% xlabel('Time','FontSize',20)
% ylabel('Fold change','FontSize',20)
% % 
% figure(3)
% plot(T, MTlcb45_dhCerA./MTlcb45_dhCerA(1), '-k', T, MTlcb45_phCerA./MTlcb45_phCerA(1), '-.m', T, MTlcb45_phSphA./MTlcb45_phSphA(1), '--k', T, MTlcb45_phSph1pA./MTlcb45_phSph1pA(1), ':k', T, MTlcb45_dhSphA./MTlcb45_dhSphA(1), '--g', T, MTlcb45_dhSph1pA./MTlcb45_dhSph1pA(1),':r','LineWidth',2,'MarkerSize',15);
% %ylim([0 20]);
% title('Heat stress lcb45 mutation data set A','FontSize',20);
% legend('dhCer','phCer','phSph','phSph1p','dhSph','dhSph1p');
% xlabel('Time','FontSize',20)
% ylabel('Fold change','FontSize',20)
% 
% figure(4)
% plot(T, MTlcb45_dhCerB./MTlcb45_dhCerB(1), '-k', T, MTlcb45_phCerB./MTlcb45_phCerB(1), '-.m', T, MTlcb45_phSphB./MTlcb45_phSphB(1), '--k', T, MTlcb45_phSph1pB./MTlcb45_phSph1pB(1), ':k', T, MTlcb45_dhSphB./MTlcb45_dhSphB(1), '--g', T, MTlcb45_dhSph1pB./MTlcb45_dhSph1pB(1),':r','LineWidth',2,'MarkerSize',15);
% %ylim([0 20]);
% title('Heat stress lcb45 mutation data set B','FontSize',20);
% legend('dhCer','phCer','phSph','phSph1p','dhSph','dhSph1p');
% xlabel('Time','FontSize',20)
% ylabel('Fold change','FontSize',20)
% 
% figure(5)
% plot(T, MTdpl1_dhCerA./MTdpl1_dhCerA(1), '-k', T, MTdpl1_phCerA./MTdpl1_phCerA(1), '-.m', T, MTdpl1_phSphA./MTdpl1_phSphA(1), '--k', T, MTdpl1_phSph1pA./MTdpl1_phSph1pA(1), ':k', T, MTdpl1_dhSphA./MTdpl1_dhSphA(1), '--g', T, MTdpl1_dhSph1pA./MTdpl1_dhSph1pA(1),':r','LineWidth',2,'MarkerSize',15);
% %ylim([0 20]);
% title('Heat stress dpl1 mutation data set A','FontSize',20);
% legend('dhCer','phCer','phSph','phSph1p','dhSph','dhSph1p');
% xlabel('Time','FontSize',20)
% ylabel('Fold change','FontSize',20)
% 
% figure(6)
% plot(T, MTdpl1_dhCerB./MTdpl1_dhCerB(1), '-k', T, MTdpl1_phCerB./MTdpl1_phCerB(1), '-.m', T, MTdpl1_phSphB./MTdpl1_phSphB(1), '--k', T, MTdpl1_phSph1pB./MTdpl1_phSph1pB(1), ':k', T, MTdpl1_dhSphB./MTdpl1_dhSphB(1), '--g', T, MTdpl1_dhSph1pB./MTdpl1_dhSph1pB(1),':r','LineWidth',2,'MarkerSize',15);
% %ylim([0 20]);
% title('Heat stress dpl1 mutation data set B','FontSize',20);
% legend('dhCer','phCer','phSph','phSph1p','dhSph','dhSph1p');
% xlabel('Time','FontSize',20)
% ylabel('Fold change','FontSize',20)


% 
% figure(2)
% plot(t, FC_dhCerB, '-k', t, FC_phCerB, '--g', t, FC_phSphB, ':r', t, FC_phSph1pB, '-.m', t, FC_SphB, '--k', t, FC_Sph1pB, ':k', t, FC_dhSphB, '-r', t, FC_dhSph1pB,':m','LineWidth',2,'MarkerSize',15);
% ylim([0 100]);
% title('Heat stress data set B','FontSize',20);
% legend('dhCer','phCer','phSph','phSph1p','Sph','Sph1p','dhSph','dhSph1p');
% xlabel('Time','FontSize',20)
% ylabel('Fold change','FontSize',20)
% 


% SphA = [0.005668196 0.006024326 0.010184187 0.008024608 0.005507333 0.00518094 0.008032087];
% FC_SphA = SphA./SphA(1);
% SphB = [0.003914141 0.00717521 0.006108643 0.004296773 0.004171972 0.004559226 0.002572241];
% FC_SphB = SphB./SphB(1);
% 
% Sph1pA = [0.009902525 0.010136726 0.020031826 0.01508355 0.011623276 0.013391239 0.025299343];
% FC_Sph1pA = Sph1pA./Sph1pA(1);
% Sph1pB = [0.006055316 0.007484224 0.008407512 0.012346638 0.044292444 0.017461557 0.01437398];
% FC_Sph1pB = Sph1pB./Sph1pB(1);


end
