# Supplementary material for: Coordination of Rapid Sphingolipid Responses to Heat Stress in Yeast
Source: PLoS Comput Biol. 2013 May 30;9(5):e1003078. doi: 10.1371/journal.pcbi.1003078 (PMC3667767; doi:10.1371/journal.pcbi.1003078)
Supplement: Model S1 — This file contains different components of an implementation of the base model in SBML format. (ZIP) [file pcbi.1003078.s015.zip › Matlab files/SphJK_DataProcess.m]

function [Er, E, Xr] = SphJK_DataProcess(E_real, E_total, X_total, Er, E, Xr)

Er_temp8 = E_real;
E_temp8 = E_total;
Xr_temp8 = X_total;

Er = [Er; Er_temp8];
E = [E; E_temp8];
Xr = [Xr; Xr_temp8];

end
