# Supplementary material for: Coordination of Rapid Sphingolipid Responses to Heat Stress in Yeast
Source: PLoS Comput Biol. 2013 May 30;9(5):e1003078. doi: 10.1371/journal.pcbi.1003078 (PMC3667767; doi:10.1371/journal.pcbi.1003078)
Supplement: Model S1 — This file contains different components of an implementation of the base model in SBML format. (ZIP) [file pcbi.1003078.s015.zip › Matlab files/SphJK_events.m]

function [value, isterminal, direction] = SphJK_events(TT,Y)

    if any((Y-0)<0)
        value(1) = 0;
    else
        value(1) = 1;
    end

    isterminal(1) = 1;

    direction(1) = 0;
    
    
    
    if all(imag(Y) == 0)
        value(2) = 1;
    else
        value(2) = 0;
    end

    isterminal(2) = 1;

    direction(2) = 0;
    
    
%     if any((Y-(1e6))>0)
%         value(3) = 0;
%     else
%         value(3) = 1;
%     end
% 
%     isterminal(3) = 1;
% 
%     direction(3) = 0;
    
    
end
