# Supplementary material for: Coordination of Rapid Sphingolipid Responses to Heat Stress in Yeast
Source: PLoS Comput Biol. 2013 May 30;9(5):e1003078. doi: 10.1371/journal.pcbi.1003078 (PMC3667767; doi:10.1371/journal.pcbi.1003078)
Supplement: Model S1 — This file contains different components of an implementation of the base model in SBML format. (ZIP) [file pcbi.1003078.s015.zip › Matlab files/SphJK_OneIPCaseModel_KDHS.m]

function dxdt = SphJK_OneIPCaseModel_KDHS(t,Xd,Data)


Xi = zeros(1,69);
Xi(26) = Data.XI(26);  Xi(27) = Data.XI(27);  Xi(28) = Data.XI(28);  Xi(29) = Data.XI(29);  Xi(30) = Data.XI(30);  Xi(31) = Data.XI(31);  Xi(32) = Data.XI(32);  Xi(33) = Data.XI(33);  Xi(34) = Data.XI(34);
Xi(35) = Data.XI(35);  Xi(36) = Data.XI(36);  Xi(37) = Data.XI(37);  Xi(38) = Data.XI(38);  Xi(39) = Data.XI(39);  Xi(40) = Data.XI(40);  Xi(41) = Data.XI(41);  Xi(42) = Data.XI(42);  Xi(43) = Data.XI(43);
Xi(44) = Data.XI(44);  Xi(45) = Data.XI(45);  Xi(46) = Data.XI(46);  Xi(47) = Data.XI(47);  Xi(48) = Data.XI(48);  Xi(49) = Data.XI(49);  Xi(50) = Data.XI(50);  Xi(51) = Data.XI(51);  Xi(52) = Data.XI(52); 
Xi(53) = Data.XI(53);  Xi(54) = Data.XI(54);  Xi(55) = Data.XI(55);  Xi(56) = Data.XI(56);  Xi(57) = Data.XI(57);  Xi(58) = Data.XI(58);  Xi(59) = Data.XI(59);  Xi(60) = Data.XI(60);  Xi(61) = Data.XI(61);
Xi(62) = Data.XI(62);  Xi(63) = Data.XI(63);  Xi(64) = Data.XI(64);  Xi(65) = Data.XI(65);  Xi(66) = Data.XI(66);  

Gammai(1) = Data.RC(1); Gammai(2) = Data.RC(2); Gammai(3) = Data.RC(3); Gammai(4) = Data.RC(4); Gammai(5) = Data.RC(5); Gammai(6) = Data.RC(6); Gammai(7) = Data.RC(7); Gammai(8) = Data.RC(8); Gammai(9) = Data.RC(9); Gammai(10) = Data.RC(10); 
Gammai(11) = Data.RC(11); Gammai(12) = Data.RC(12); Gammai(13) = Data.RC(13); Gammai(14) = Data.RC(14); Gammai(15) = Data.RC(15); Gammai(16) = Data.RC(16); Gammai(17) = Data.RC(17); Gammai(18) = Data.RC(18); Gammai(19) = Data.RC(19); Gammai(20) = Data.RC(20); 
Gammai(21) = Data.RC(21); Gammai(22) = Data.RC(22); Gammai(23) = Data.RC(23); Gammai(24) = Data.RC(24); Gammai(25) = Data.RC(25); Gammai(26) = Data.RC(26); Gammai(27) = Data.RC(27); Gammai(28) = Data.RC(28); Gammai(29) = Data.RC(29); Gammai(30) = Data.RC(30);
Gammai(31) = Data.RC(31); Gammai(32) = Data.RC(32); Gammai(33) = Data.RC(33); Gammai(34) = Data.RC(34); Gammai(35) = Data.RC(35); Gammai(36) = Data.RC(36); Gammai(37) = Data.RC(37); Gammai(38) = Data.RC(38); Gammai(39) = Data.RC(39); Gammai(40) = Data.RC(40);
Gammai(41) = Data.RC(41); Gammai(42) = Data.RC(42); Gammai(43) = Data.RC(43); Gammai(44) = Data.RC(44); Gammai(45) = Data.RC(45); Gammai(46) = Data.RC(46); Gammai(47) = Data.RC(47); Gammai(48) = Data.RC(48); Gammai(49) = Data.RC(49); Gammai(50) = Data.RC(50);
Gammai(51) = Data.RC(51); Gammai(52) = Data.RC(52); Gammai(53) = Data.RC(53); Gammai(54) = Data.RC(54); Gammai(55) = Data.RC(55); Gammai(56) = Data.RC(56); Gammai(57) = Data.RC(57); Gammai(58) = Data.RC(58); Gammai(59) = Data.RC(59);

gamma(1,1) = Gammai(1); gamma(1,2) = Gammai(2); 
gamma(2,1) = Gammai(2); gamma(2,2) = Gammai(3); gamma(2,3) = Gammai(4); gamma(2,4) = Gammai(5); gamma(2,5) = Gammai(6); gamma(2,6) = Gammai(7);
gamma(3,1) = Gammai(5); gamma(3,2) = Gammai(8); gamma(3,3) = Gammai(9); gamma(3,4) = Gammai(10); gamma(3,5) = Gammai(3); gamma(3,6) = Gammai(11); gamma(3,7) = Gammai(12); 
gamma(4,1) = Gammai(6); gamma(4,2) = Gammai(4); gamma(4,3) = Gammai(13);
gamma(5,1) = Gammai(7); gamma(5,2) = Gammai(14); gamma(5,3) = Gammai(15); gamma(5,4) = Gammai(16); gamma(5,5) = Gammai(17); 
gamma(6,1) = Gammai(17); gamma(6,2) = Gammai(14); gamma(6,3) = Gammai(18);
gamma(7,1) = Gammai(16); gamma(7,2) = Gammai(19); gamma(7,3) = Gammai(11); gamma(7,4) = Gammai(20); gamma(7,5) = Gammai(21); gamma(7,6) = Gammai(15); gamma(7,7) = Gammai(22); gamma(7,8) = Gammai(23);
gamma(8,1) = Gammai(22); gamma(8,2) = Gammai(12); gamma(8,3) = Gammai(24); gamma(8,4) = Gammai(19); gamma(8,5) = Gammai(25); gamma(8,6) = Gammai(8); gamma(8,7) = Gammai(26); 
gamma(9,1) = Gammai(27); gamma(9,2) = Gammai(28); gamma(9,3) = Gammai(29);
gamma(10,1) = Gammai(28); gamma(10,2) = Gammai(30);
gamma(11,1) = Gammai(31); gamma(11,2) = Gammai(32); gamma(11,3) = Gammai(27);
gamma(12,1) = Gammai(33); gamma(12,2) = Gammai(34); gamma(12,3) = Gammai(13); gamma(12,4) = Gammai(18); gamma(12,5) = Gammai(1); gamma(12,6) = Gammai(31); gamma(12,7) = Gammai(35); gamma(12,8) = Gammai(36); 
gamma(13,1) = Gammai(37); gamma(13,2) = Gammai(38); gamma(13,3) = Gammai(28); gamma(13,4) = Gammai(1); gamma(13,5) = Gammai(39); 
gamma(14,1) = Gammai(32); gamma(14,2) = Gammai(22); gamma(14,3) = Gammai(12); gamma(14,4) = Gammai(40); gamma(14,5) = Gammai(41); gamma(14,6) = Gammai(42); gamma(14,7) = Gammai(43); 
gamma(15,1) = Gammai(29); gamma(15,2) = Gammai(22); gamma(15,3) = Gammai(12); gamma(15,4) = Gammai(44); gamma(15,5) = Gammai(40); 
gamma(16,1) = Gammai(45); gamma(16,2) = Gammai(29); 
gamma(17,1) = Gammai(13); gamma(17,2) = Gammai(18); gamma(17,3) = Gammai(42); 
gamma(18,1) = Gammai(25); gamma(18,2) = Gammai(46); gamma(18,3) = Gammai(9); gamma(18,4) = Gammai(20); gamma(18,5) = Gammai(40); gamma(18,6) = Gammai(47); 
gamma(19,1) = Gammai(40); gamma(19,2) = Gammai(48); gamma(19,3) = Gammai(10); gamma(19,4) = Gammai(21); gamma(19,5) = Gammai(49); 
gamma(20,1) = Gammai(26); gamma(20,2) = Gammai(24);
gamma(21,1) = Gammai(47); gamma(21,2) = Gammai(46);
gamma(22,1) = Gammai(49); gamma(22,2) = Gammai(48);
gamma(23,1) = Gammai(36); gamma(23,2) = Gammai(5); gamma(23,3) = Gammai(16); 
gamma(24,1) = Gammai(50); gamma(24,2) = Gammai(36); gamma(24,3) = Gammai(34); 
gamma(25,1) = Gammai(51); gamma(25,2) = Gammai(50); gamma(25,3) = Gammai(34);
gamma(26,1) = Gammai(22); gamma(26,2) = Gammai(52); gamma(26,3) = Gammai(54); gamma(26,4) = Gammai(19); gamma(26,5) = Gammai(53);
gamma(27,1) = Gammai(54); gamma(27,2) = Gammai(55); gamma(27,3) = Gammai(20); gamma(27,4) = Gammai(57); gamma(27,5) = Gammai(56);
gamma(28,1) = Gammai(57); gamma(28,2) = Gammai(58); gamma(28,3) = Gammai(21); gamma(28,4) = Gammai(59);
gamma(29,1) = Gammai(53); gamma(29,2) = Gammai(52);
gamma(30,1) = Gammai(56); gamma(30,2) = Gammai(55);
gamma(31,1) = Gammai(59); gamma(31,2) = Gammai(58);

f = Data.f;


%%%%%%%%%%%%%%%%%%%%%%%%%%%%%%%%%%%%%%%%%%%%%%%%%%%% gamma(5,3)*Xd(7)^f(5,7,5)*Xi(53)^f(5,53,6)

        dxdt=ones(33,1); 
         
          dxdt(1)= gamma(1,1)*Xd(12)^f(1,12,1)*Xd(13)^f(1,13,2)*Xi(57)^f(1,57,3) - gamma(1,2)*Xd(1)^f(1,1,4)*Xi(27)^f(1,27,5);
          
          dxdt(2)= gamma(2,1)*Xd(1)^f(2,1,1)*Xi(27)^f(2,27,2) + gamma(2,2)*Xd(3)^f(2,3,3)*Xi(29)^f(2,29,4) + gamma(2,3)*Xd(4)^f(2,4,5)*Xi(41)^f(2,41,6) - gamma(2,4)*Xd(2)^f(2,2,7)*Xd(23)^f(2,23,8)*Xi(34)^f(2,34,9) - gamma(2,5)*Xd(2)^f(2,2,10)*Xi(28)^f(2,28,11)*Xi(36)^f(2,36,12) - gamma(2,6)*Xd(2)^f(2,2,13)*Xi(54)^f(2,54,14);
          dxdt(3)= gamma(3,1)*Xd(2)^f(3,2,1)*Xd(23)^f(3,23,2)*Xi(34)^f(3,34,3) + gamma(3,2)*Xd(8)^f(3,8,4)*Xi(51)^f(3,51,5) + gamma(3,3)*Xd(18)^f(3,18,6)*Xi(51)^f(3,51,7) + gamma(3,4)*Xd(19)^f(3,19,8)*Xi(51)^f(3,51,9) - gamma(3,5)*Xd(3)^f(3,3,10)*Xi(29)^f(3,29,11) - gamma(3,6)*Xd(3)^f(3,3,12)*Xi(54)^f(3,54,13) - gamma(3,7)*Xd(2)^f(3,2,14)*Xd(3)^f(3,3,15)*Xd(5)^f(3,5,16)*Xd(15)^f(3,15,17)*Xi(33)^f(3,33,18);         
          
          dxdt(4)= gamma(4,1)*Xd(2)^f(4,2,1)*Xi(28)^f(4,28,2)*Xi(36)^f(4,36,3) - gamma(4,2)*Xd(4)^f(4,4,4)*Xi(41)^f(4,41,5) - gamma(4,3)*Xd(4)^f(4,4,6)*Xi(50)^f(4,50,7);
          dxdt(5)= gamma(5,1)*Xd(2)^f(5,2,1)*Xi(54)^f(5,54,2) + gamma(5,2)*Xd(6)^f(5,6,3)*Xi(41)^f(5,41,4) + gamma(5,3)*Xd(7)^f(5,7,5)*Xi(53)^f(5,53,6) - gamma(5,4)*Xd(5)^f(5,5,7)*Xd(23)^f(5,23,8)*Xi(34)^f(5,34,9) - gamma(5,5)*Xd(5)^f(5,5,10)*Xi(28)^f(5,28,11)*Xi(36)^f(5,36,12);
          dxdt(6)= gamma(6,1)*Xd(5)^f(6,5,1)*Xi(28)^f(6,28,2)*Xi(36)^f(6,36,3) - gamma(6,2)*Xd(6)^f(6,6,4)*Xi(41)^f(6,41,5) - gamma(6,3)*Xi(50)^f(6,50,7)*Xd(6)^f(6,6,6);
          dxdt(7)= gamma(7,1)*Xd(5)^f(7,5,1)*Xd(23)^f(7,23,2)*Xi(34)^f(7,34,3) + gamma(7,2)*Xd(26)^f(7,26,4)*Xi(51)^f(7,51,5) + gamma(7,3)*Xd(3)^f(7,3,6)*Xi(54)^f(7,54,7) + gamma(7,4)*Xd(27)^f(7,27,8)*Xi(51)^f(7,51,9) + gamma(7,5)*Xd(28)^f(7,28,10)*Xi(51)^f(7,51,11) - gamma(7,6)*Xd(7)^f(7,7,12)*Xi(53)^f(7,53,13) - gamma(7,7)*Xi(33)^f(7,33,18)*Xd(15)^f(7,15,17)*Xd(7)^f(7,7,16)*Xd(2)^f(7,2,14)*Xd(5)^f(7,5,15) - gamma(7,8)*Xd(7)^f(7,7,19)*Xi(43)^f(7,43,20);
          dxdt(8)= gamma(8,2)*Xd(2)^f(8,2,6)*Xd(3)^f(8,3,7)*Xd(5)^f(8,5,8)*Xd(15)^f(8,15,9)*Xi(33)^f(8,33,10) + gamma(8,3)*Xd(20)^f(8,20,11) - gamma(8,5)*Xd(8)^f(8,8,14)*Xi(35)^f(8,35,15) - gamma(8,6)*Xd(8)^f(8,8,16)*Xi(51)^f(8,51,17) - gamma(8,7)*Xd(8)^f(8,8,18);
          dxdt(9)= gamma(9,1)*Xd(11)^f(9,11,1)*Xi(40)^f(9,40,2) - gamma(9,2)*Xd(2)^f(9,2,3)*Xd(5)^f(9,5,4)*Xd(9)^f(9,9,5)*Xd(11)^f(9,11,6)*Xd(13)^f(9,13,7)*Xd(14)^f(9,14,8)*Xd(15)^f(9,15,9)*Xd(16)^f(9,16,10)*Xi(38)^f(9,38,11) - gamma(9,3)*Xd(9)^f(9,9,12)*Xd(16)^f(9,16,13)*Xi(26)^f(9,26,14);
          dxdt(10)= gamma(10,1)*Xd(2)^f(10,2,1)*Xd(5)^f(10,5,2)*Xd(9)^f(10,9,3)*Xd(11)^f(10,11,4)*Xd(13)^f(10,13,5)*Xd(14)^f(10,14,6)*Xd(15)^f(10,15,7)*Xd(16)^f(10,16,8)*Xi(38)^f(10,38,9)  - gamma(10,2)*Xd(10)^f(10,10,10)*Xi(56)^f(10,56,11);
          dxdt(11)= gamma(11,1)*Xi(49)^f(11,49,3)*Xd(10)^f(11,10,1)*Xd(12)^f(11,12,2) - gamma(11,2)*Xd(11)^f(11,11,7)*Xi(39)^f(11,39,9)*Xd(2)^f(11,2,4)*Xd(5)^f(11,5,5)*Xd(9)^f(11,9,6)*Xd(15)^f(11,15,8) - gamma(11,3)*Xd(11)^f(11,11,10)*Xi(40)^f(11,40,11);
          dxdt(12)= gamma(12,1)*Xi(30)^f(12,30,1)*Xi(58)^f(12,58,2) + gamma(12,2)*Xd(24)^f(12,24,3)*Xd(25)^f(12,25,4)*Xi(52)^f(12,52,5) + gamma(12,3)*Xd(4)^f(12,4,6)*Xi(50)^f(12,50,7) + gamma(12,4)*Xd(6)^f(12,6,8)*Xi(50)^f(12,50,9) - gamma(12,5)*Xd(12)^f(12,12,10)*Xd(13)^f(12,13,11)*Xi(57)^f(12,57,12) - gamma(12,6)*Xd(10)^f(12,10,13)*Xd(12)^f(12,12,14)*Xi(49)^f(12,49,15) - gamma(12,7)*Xd(12)^f(12,12,16)*Xi(48)^f(12,48,17) - gamma(12,8)*Xi(59)^f(12,59,20)*Xd(12)^f(12,12,18)*Xd(24)^f(12,24,19);
          dxdt(13)= gamma(13,1)*Xi(31)^f(13,31,1)*Xi(37)^f(13,37,2) + gamma(13,2)*Xi(65)^f(13,65,3)*Xi(66)^f(13,66,4) - gamma(13,3)*Xd(2)^f(13,2,5)*Xd(5)^f(13,5,6)*Xd(9)^f(13,9,7)*Xd(11)^f(13,11,8)*Xd(13)^f(13,13,9)*Xd(14)^f(13,14,10)*Xd(15)^f(13,15,11)*Xd(16)^f(13,16,12)*Xi(38)^f(13,38,13) - gamma(13,4)*Xd(12)^f(13,12,14)*Xd(13)^f(13,13,15)*Xi(57)^f(13,57,16) - gamma(13,5)*Xd(13)^f(13,13,17)*Xi(32)^f(13,32,18);
          
          dxdt(14)= gamma(14,1)*Xd(2)^f(14,2,1)*Xd(5)^f(14,5,2)*Xd(9)^f(14,9,3)*Xd(11)^f(14,11,4)*Xd(15)^f(14,15,5)*Xi(39)^f(14,39,6) + gamma(14,2)*Xd(2)^f(14,2,7)*Xd(5)^f(14,5,8)*Xd(7)^f(14,7,9)*Xd(15)^f(14,15,10)*Xi(33)^f(14,33,11) + gamma(14,3)*Xd(3)^f(14,3,13)*Xi(33)^f(14,33,16)*Xd(15)^f(14,15,15)*Xd(2)^f(14,2,12)*Xd(5)^f(14,5,14) + gamma(14,4)*Xd(18)^f(14,18,18)*Xi(55)^f(14,55,19)*Xd(15)^f(14,15,17) + gamma(14,5)*Xd(27)^f(14,18,21)*Xi(55)^f(14,55,22)*Xd(15)^f(14,15,20) - gamma(14,6)*Xi(45)^f(14,45,25)*Xd(17)^f(14,17,24)*Xd(14)^f(14,14,23) - gamma(14,7)*Xi(42)^f(14,42,27)*Xd(14)^f(14,14,26);     
          dxdt(15)= gamma(15,1)*Xd(9)^f(15,9,1)*Xd(16)^f(15,16,2)*Xi(26)^f(15,26,3) - gamma(15,2)*Xi(33)^f(15,33,8)*Xd(15)^f(15,15,7)*Xd(7)^f(15,7,6)*Xd(2)^f(15,2,4)*Xd(5)^f(15,5,5) - gamma(15,3)*Xd(2)^f(15,2,9)*Xd(3)^f(15,3,10)*Xd(5)^f(15,5,11)*Xd(15)^f(15,15,12)*Xi(33)^f(15,33,13) - gamma(15,4)*Xi(44)^f(15,44,16)*Xi(28)^f(15,28,15)*Xd(15)^f(15,15,14) - gamma(15,5)*Xd(18)^f(15,18,18)*Xi(55)^f(15,55,19)*Xd(15)^f(15,15,17); 
          dxdt(16)= gamma(16,1)*Xi(46)^f(16,46,1)*Xi(47)^f(16,47,2) - gamma(16,2)*Xd(9)^f(16,9,3)*Xd(16)^f(16,16,4)*Xi(26)^f(16,26,5);
          dxdt(17)= gamma(17,1)*Xd(4)^f(17,4,1)*Xi(50)^f(17,50,2) + gamma(17,2)*Xd(6)^f(17,6,3)*Xi(50)^f(17,50,4) - gamma(17,3)*Xd(14)^f(17,14,5)*Xd(17)^f(17,17,6)*Xi(45)^f(17,45,7);
          
          dxdt(18)= gamma(18,1)*Xd(8)^f(18,8,1)*Xi(35)^f(18,35,2) + gamma(18,2)*Xd(21)^f(18,21,3) - gamma(18,3)*Xd(18)^f(18,18,4)*Xi(51)^f(18,51,5) - gamma(18,5)*Xd(15)^f(18,15,8)*Xd(18)^f(18,18,9)*Xi(55)^f(18,55,10) - gamma(18,6)*Xd(18)^f(18,18,11);
          dxdt(19)= gamma(19,1)*Xd(15)^f(19,15,1)*Xd(18)^f(19,18,2)*Xi(55)^f(19,55,3) + gamma(19,2)*Xd(22)^f(19,22,4) - gamma(19,3)*Xd(19)^f(19,19,5)*Xi(51)^f(19,51,6) - gamma(19,5)*Xd(19)^f(19,19,9);
          dxdt(20)= gamma(20,1)*Xd(8)^f(20,8,1) - gamma(20,2)*Xd(20)^f(20,20,2);
          dxdt(21)= gamma(21,1)*Xd(18)^f(21,18,1) - gamma(21,2)*Xd(21)^f(21,21,2);
          dxdt(22)= gamma(22,1)*Xd(19)^f(22,19,1) - gamma(22,2)*Xd(22)^f(22,22,2);
          
          dxdt(23)= gamma(23,1)*Xd(12)^f(23,12,1)*Xd(24)^f(23,24,2)*Xi(59)^f(23,59,3) - gamma(23,2)*Xd(2)^f(23,2,4)*Xd(23)^f(23,23,5)*Xi(34)^f(23,34,6) - gamma(23,3)*Xd(5)^f(23,5,7)*Xd(23)^f(23,23,8)*Xi(34)^f(23,34,9);
          dxdt(24)= gamma(24,1)*Xd(25)^f(24,25,3)*Xd(12)^f(24,12,1)*Xd(23)^f(24,23,2)*Xi(28)^f(24,28,4)*Xi(60)^f(24,60,5) - gamma(24,2)*Xd(12)^f(24,12,6)*Xd(24)^f(24,24,7)*Xi(59)^f(24,59,8) - gamma(24,3)*Xd(25)^f(24,25,10)*Xd(24)^f(24,24,9)*Xi(52)^f(24,52,11); 
          dxdt(25)= gamma(25,1)*Xi(63)^f(25,63,5)*Xd(12)^f(25,12,1)*Xi(61)^f(25,61,3)*Xi(62)^f(25,62,4)*Xi(28)^f(25,28,2) - gamma(25,2)*Xd(12)^f(25,12,6)*Xd(23)^f(25,23,7)*Xd(25)^f(25,25,8)*Xi(28)^f(25,28,9)*Xi(60)^f(25,60,10) - gamma(25,3)*Xd(25)^f(25,25,12)*Xd(24)^f(25,24,11)*Xi(52)^f(25,52,13);
          
          dxdt(26) = gamma(26,1)*Xd(2)^f(26,2,1)*Xd(5)^f(26,5,2)*Xd(7)^f(26,7,3)*Xd(15)^f(26,15,4)*Xi(33)^f(26,33,5) + gamma(26,2)*Xd(29)^f(26,29,6) - gamma(26,3)*Xd(26)^f(26,26,7)*Xi(35)^f(26,35,8) - gamma(26,4)*Xd(26)^f(26,26,9)*Xi(51)^f(26,51,10) - gamma(26,5)*Xd(26)^f(26,26,11);
          dxdt(27)= gamma(27,1)*Xd(26)^f(27,26,1)*Xi(35)^f(27,35,2) + gamma(27,2)*Xd(30)^f(27,30,3) - gamma(27,3)*Xd(27)^f(27,27,4)*Xi(51)^f(27,51,5) - gamma(27,4)*Xd(15)^f(27,15,6)*Xd(27)^f(27,27,7)*Xi(55)^f(27,55,8) - gamma(27,5)*Xd(27)^f(27,27,9);
          dxdt(28)= gamma(28,1)*Xd(15)^f(28,15,1)*Xd(27)^f(28,27,2)*Xi(55)^f(28,55,3) + gamma(28,2)*Xd(31)^f(28,31,4) - gamma(28,3)*Xd(28)^f(28,28,5)*Xi(51)^f(28,51,6) - gamma(28,4)*Xd(28)^f(28,28,7);
          
          dxdt(29)= gamma(29,1)*Xd(26)^f(29,26,1) - gamma(29,2)*Xd(29)^f(29,29,2);
          dxdt(30)= gamma(30,1)*Xd(27)^f(30,27,1) - gamma(30,2)*Xd(30)^f(30,30,2);
          dxdt(31)= gamma(31,1)*Xd(28)^f(31,28,1) - gamma(31,2)*Xd(31)^f(31,31,2);
          
          dxdt(32)= gamma(1,1)*Xd(12)^f(1,12,1)*Xd(13)^f(1,13,2)*Xi(57)^f(1,57,3);          
          
          Xd12_SS = Data.KDHS(1);
          Xd13_SS = Data.KDHS(2);
          Xi57_SS = Data.KDHS(3);
          
          dxdt(33)= gamma(1,1)*Xd12_SS^f(1,12,1)*Xd13_SS^f(1,13,2)*Xi57_SS^f(1,57,3);
                     
end
