# Supplementary material for: Coordination of Rapid Sphingolipid Responses to Heat Stress in Yeast
Source: PLoS Comput Biol. 2013 May 30;9(5):e1003078. doi: 10.1371/journal.pcbi.1003078 (PMC3667767; doi:10.1371/journal.pcbi.1003078)
Supplement: Model S1 — This file contains different components of an implementation of the base model in SBML format. (ZIP) [file pcbi.1003078.s015.zip › Matlab files/SphJK_opt.m]

function [XI, RC, f]= SphJK_opt(xi0, xx0, New_SS)
warning('OFF')
[dhSph_out dhCer_out dhSph1p_out phSph_out phSph1p_out phCer_out] = SphJK_data;

%data = [Temp(3,:);Temp(1,:);Temp(5,:);Temp(11,:);Temp(7,:);Temp(9,:)];


data = [New_SS(1)*ones(1,31); dhSph_out'; dhCer_out'; dhSph1p_out'; phSph_out'; phSph1p_out'; phCer_out';  New_SS(8)*ones(1,31);
        New_SS(9)*ones(1,31);  New_SS(10)*ones(1,31);  New_SS(11)*ones(1,31);  New_SS(12)*ones(1,31);  New_SS(13)*ones(1,31);  New_SS(14)*ones(1,31);  New_SS(15)*ones(1,31);  New_SS(16)*ones(1,31);
        New_SS(17)*ones(1,31);  New_SS(18)*ones(1,31);  New_SS(19)*ones(1,31);  New_SS(20)*ones(1,31);  New_SS(21)*ones(1,31);  New_SS(22)*ones(1,31);  New_SS(23)*ones(1,31);  New_SS(24)*ones(1,31);
        New_SS(25)*ones(1,31); New_SS(26)*ones(1,31); New_SS(27)*ones(1,31); New_SS(28)*ones(1,31); New_SS(29)*ones(1,31); New_SS(30)*ones(1,31); New_SS(31)*ones(1,31)];


% data = [.5e-2*ones(1,31); dhSph_out'; dhCer_out'; dhSph1p_out'; phSph_out'; phSph1p_out'; phCer_out';  .102*ones(1,31);
%         5.4*ones(1,31);  8.4*ones(1,31);  3*ones(1,31);  .1e-1*ones(1,31);  2600*ones(1,31);  .1077669903*ones(1,31);  16.7*ones(1,31);  24.1*ones(1,31);
%         22*ones(1,31);  .14*ones(1,31);  .85e-2*ones(1,31);  .918*ones(1,31);  1.26*ones(1,31);  .765e-1*ones(1,31);  .5*ones(1,31);  182.70*ones(1,31);
%         870*ones(1,31)];
               
%Der = [Temp(4,:);Temp(2,:);Temp(6,:);Temp(12,:);Temp(8,:);Temp(10,:);];

%For Artificial Data%%%%%%%%%%%%%%%%%%%%%%%%%%%%%%%%%%%%%%%%%%%%%%%%%%%%%%%
% [output, der] = SimSL_AD;
% 
% data = output(:,2:7)';
% Der = der';
%%%%%%%%%%%%%%%%%%%%%%%%%%%%%%%%%%%%%%%%%%%%%%%%%%%%%%%%%%%%%%%%%%%%%%%%%%%

x0 = xi0;


   rr = ones(69,1);
   xi0_orig = ones(69,1); 

   xi0_orig(26) = .266e-2 * rr(26);
   xi0_orig(27) = .262e-3 * rr(27);
   xi0_orig(28) = 1100 * rr(28); 
   xi0_orig(29) = .54e-5 * rr(29);
   xi0_orig(30) = .508e-1 * rr(30);
   xi0_orig(31) = .13e-2 * rr(31);
   xi0_orig(32) = .45e-2 * rr(32);
   xi0_orig(33) = .33e-3 * rr(33);
   xi0_orig(34) = .165e-4 * rr(34);
   xi0_orig(35) = .1650000000e-3 * rr(35);
   xi0_orig(36) = .4e-5 * rr(36);
   xi0_orig(37) = 446 * rr(37);
   xi0_orig(38) = .332e-2 * rr(38);
   xi0_orig(39) = .24e-2 * rr(39);
   xi0_orig(40) = .61e-3 * rr(40);
   xi0_orig(41) = .8e-3 * rr(41);
   xi0_orig(42) = .66e-3 * rr(42);
   xi0_orig(43) = .1e-3 * rr(43);
   xi0_orig(44) = .172e-2 * rr(44);
   xi0_orig(45) = .1e-2 * rr(45);
   xi0_orig(46) = .833e-3 * rr(46);
   xi0_orig(47) = 1176 * rr(47);
   xi0_orig(48) = 20 * rr(48);  
   xi0_orig(49) = .394e-2 * rr(49);
   xi0_orig(50) = .367e-4 * rr(50);
   xi0_orig(51) = .15e-3 * rr(51); 
   xi0_orig(52) = .89e-2 * rr(52);
   xi0_orig(53) = .198e-4 * rr(53);
   xi0_orig(54) = .17e-3 * rr(54);
   xi0_orig(55) = .8250000000e-4 * rr(55);
   xi0_orig(56) = .1066e-4 * rr(56);
   xi0_orig(57) = .106e-3 * rr(57);
   xi0_orig(58) = .5e-1 * rr(58);
   xi0_orig(59) = .600e-3 * rr(59);
   xi0_orig(60) = .22e-1 * rr(60);
   xi0_orig(61) = 60 * rr(61);
   xi0_orig(62) = .1e-1 * rr(62);
   xi0_orig(63) = .73 * rr(63);
   xi0_orig(64) = .15e-3 * rr(64);
   xi0_orig(65) = .1932240437e-1 * rr(65);
   xi0_orig(66) = 4000 * rr(66);
   xi0_orig(67) = .2868000000e-1 * rr(67);
   xi0_orig(68) = .266e-2 * rr(68);
   xi0_orig(69) = .5 * rr(69);
   
   xin = xx0;

 for i =1:30

   XD = data(:,i);
   XD1 = data(:,i+1);
   %XD2 = Der(:,i);

   A = zeros(31,69);
   b = zeros(31,1);

   Aeq = zeros(31,69);
   Beq = zeros(31,1);

% Aeq = M;
% Beq = Der(:,(i)*1);
% Beq(2) = Beq(2)-Input;
ub = ones(1,69);
ub(1:25) = 1;
ubCon = 6;
ub(26) = ubCon*.266e-2;
ub(27) = ubCon*.262e-3;
ub(28) = 1.05*1100; 
ub(29) = ubCon*.54e-5;
ub(30) = ubCon*.508e-1;
ub(31) = ubCon*.13e-2;
ub(32) = ubCon*.45e-2;
ub(33) = ubCon*.33e-3;
ub(34) = 1*.165e-4;  %ub(34) = ubCon*.165e-4;
ub(35) = ubCon*.1650000000e-3;
ub(36) = 1*.4e-5;  %ub(36) = ubCon*.4e-5;
ub(37) = 1.05*446;
ub(38) = ubCon*.332e-2;
ub(39) = ubCon*.24e-2;
ub(40) = ubCon*.61e-3;
ub(41) = 1*.8e-3;  %ub(41) = ubCon*.8e-3;
ub(42) = ubCon*.66e-3;
ub(43) = 1*.1e-3;  %ub(43) = ubCon*.1e-3;
ub(44) = ubCon*.172e-2;
ub(45) = ubCon*.1e-2;
ub(46) = ubCon*.833e-3;
ub(47) = 1.05*1176;
ub(48) = ubCon*20; 
ub(49) = ubCon*.394e-2;
ub(50) = 1*.367e-4;  %ub(50) = ubCon*.367e-4;
ub(51) = ubCon*.15e-3; 
ub(52) = ubCon*.89e-2;
ub(53) = ubCon*.198e-4;
ub(54) = 1*.17e-3;  %ub(54) = ubCon*.17e-3;
ub(55) = ubCon*.8250000000e-4;
ub(56) = ubCon*.1066e-4;
ub(57) = 1*.106e-3;  %ub(57) = ubCon*.106e-3;
ub(58) = 1.05*.5e-1;
ub(59) = 1*.600e-3;  %ub(59) = ubCon*.600e-3;
ub(60) = ubCon*.22e-1;
ub(61) = 1.05*60;
ub(62) = 1.05*.1e-1;
ub(63) = ubCon*.73;
ub(64) = ubCon*.15e-3;
ub(65) = ubCon*.1932240437e-1;
ub(66) = 1.05*4000;
ub(67) = ubCon*.2868000000e-1;
ub(68) = ubCon*.266e-2;
ub(69) = ubCon*.5;

lb = ones(1,69);
lb(1:25) = 1;
lbCon = 1/6;
lb(26) = lbCon*.266e-2;
lb(27) = lbCon*.262e-3;
lb(28) = (1/1.05)*1100; 
lb(29) = lbCon*.54e-5;
lb(30) = lbCon*.508e-1;
lb(31) = lbCon*.13e-2;
lb(32) = lbCon*.45e-2;
lb(33) = lbCon*.33e-3;
lb(34) = 1*.165e-4;  %lb(34) = lbCon*.165e-4;
lb(35) = lbCon*.1650000000e-3;
lb(36) = 1*.4e-5;  %lb(36) = lbCon*.4e-5;
lb(37) = (1/1.05)*446;
lb(38) = lbCon*.332e-2;
lb(39) = lbCon*.24e-2;
lb(40) = lbCon*.61e-3;
lb(41) = 1*.8e-3;  %lb(41) = lbCon*.8e-3;
lb(42) = lbCon*.66e-3;
lb(43) = 1*.1e-3;  %lb(43) = lbCon*.1e-3;
lb(44) = lbCon*.172e-2;
lb(45) = lbCon*.1e-2;
lb(46) = lbCon*.833e-3;
lb(47) = (1/1.05)*1176;
lb(48) = lbCon*20; 
lb(49) = lbCon*.394e-2;
lb(50) = 1*.367e-4;  %lb(50) = lbCon*.367e-4;
lb(51) = lbCon*.15e-3; 
lb(52) = lbCon*.89e-2;
lb(53) = lbCon*.198e-4;
lb(54) = 1*.17e-3;  %lb(54) = lbCon*.17e-3;
lb(55) = lbCon*.8250000000e-4;
lb(56) = lbCon*.1066e-4;
lb(57) = 1*.106e-3;  %lb(57) = lbCon*.106e-3;
lb(58) = (1/1.05)*.5e-1;
lb(59) = 1*.600e-3;  %lb(59) = lbCon*.600e-3;
lb(60) = lbCon*.22e-1;
lb(61) = (1/1.05)*60;
lb(62) = (1/1.05)*.1e-1;
lb(63) = lbCon*.73;
lb(64) = lbCon*.15e-3;
lb(65) = lbCon*.1932240437e-1;
lb(66) = (1/1.05)*4000;
lb(67) = lbCon*.2868000000e-1;
lb(68) = lbCon*.266e-2;
lb(69) = lbCon*.5;

%%Rate constant%%%%%%%%%%%%%%%%%%%%%%%%%%%%%%%%%%%%%   

gamma(1,1) = 174059.9223; gamma(1,2) = 671635.4946;
gamma(2,1) = 671635.4946; gamma(2,2) = 3057.424256; gamma(2,3) = 12.01395274; gamma(2,4) = 5823819.272; gamma(2,5) = 2626.951478; gamma(2,6) = 5810;

gamma(3,1) = 5823819.272; 
gamma(3,2) = 89.10166634; gamma(3,3) = 152.5467333; gamma(3,4) =5371.916271;
%Computed% gamma(3,2) = 190.306865165878; gamma(3,3) = 202.558370094890; gamma(3,4) = 5384.24918946059;
gamma(3,5) = 3057.424256; gamma(3,6) = 24050.69651; gamma(3,7) = 10.85002492; 

gamma(4,1) = 2626.951478; %*(4e-6/(4e-6^1.2)); 
gamma(4,2) = 12.01395274; %*(8e-4/(8e-4^0.9)); 
gamma(4,3) = 2224.471846; %*(3.67e-5/(3.67e-5^0.9));       
gamma(5,1) = 5810.000000; gamma(5,2) = 222.9333962; gamma(5,3) = 2547.853547; gamma(5,4) = 89808.26306; gamma(5,5) = 81726.07870;
gamma(6,1) = 81726.07870; gamma(6,2) = 222.9333962; gamma(6,3) = 36885.26611; 
gamma(7,1) = 89808.26306; gamma(7,2) = 297.0055545; gamma(7,3) = 24050.69651; gamma(7,4) = 355.9423777; gamma(7,5) = 8694.450407; gamma(7,6) = 2547.853547; gamma(7,7) = 10.49201130; gamma(7,8) = 37651.04526;

gamma(8,1) = 10.49201130; gamma(8,2) = 10.85002492; gamma(8,3) = .1983043588e-1; gamma(8,4) = 297.0055545; gamma(8,5) = 675.1417734; gamma(8,6) = 89.10166634; gamma(8,7) = .6262242910e-1; 
gamma(8,6) = 190.306865165878;

gamma(9,1) = 2508.655816; gamma(9,2) = 212.2543754; gamma(9,3) = 107.6712152; 
gamma(10,1) = 212.2543754; gamma(10,2) = 88659.84118; 
gamma(11,1) = 113966.8672; gamma(11,2) = 94.55645807; gamma(11,3) = 2508.655816;
gamma(12,1) = 23067.02892; gamma(12,2) = 476.8620195; gamma(12,3) = 2224.471846; gamma(12,4) = 36885.26611; gamma(12,5) = 174059.9223; gamma(12,6) = 113966.8672; gamma(12,7) = 300.0628238; gamma(12,8) = 16807.75083; 
gamma(13,1) = 351.1209421; gamma(13,2) = .2649942988; gamma(13,3) = 212.2543754; gamma(13,4) = 174059.9223; gamma(13,5) = 826.9740573;
gamma(14,1) = 94.55645807; gamma(14,2) = 10.49201130; gamma(14,3) = 10.85002492; gamma(14,4) = 6.574294837; gamma(14,5) = 6.574294837; gamma(14,6) = 31.01460421; gamma(14,7) = 22634.48184; 
gamma(15,1) = 107.6712152; gamma(15,2) = 10.49201130; gamma(15,3) = 10.85002492; gamma(15,4) = 62.50743870; gamma(15,5) = 6.574294837; 
gamma(16,1) = 56.94734471; gamma(16,2) = 107.6712152; 
gamma(17,1) = 2224.471846; gamma(17,2) = 36885.26611; gamma(17,3) = 31.01460421; 

gamma(18,1) = 675.1417734; gamma(18,2) = .1692654532e-1; gamma(18,3) = 152.5467333; gamma(18,4) = 355.9423777; gamma(18,5) = 6.574294837; gamma(18,6) = .5345224838e-1; 
gamma(18,3) = 202.558370094890;

gamma(19,1) = 6.574294837; gamma(19,2) = .1807753815e-1; gamma(19,3) = 5371.916271; gamma(19,4) = 8694.450407; gamma(19,5) = .1084652289; 
gamma(19,3) = 5384.24918946059;

gamma(20,1) = .6262242910e-1; gamma(20,2) = .1983043588e-1; 
gamma(21,1) = .5345224838e-1; gamma(21,2) = .1692654532e-1;             
gamma(22,1) = .1084652289; gamma(22,2) = .1807753815e-1; 
gamma(23,1) = 16807.75083; gamma(23,2) = 5823819.272; gamma(23,3) = 89808.26306; 
gamma(24,1) = 17.25388687; gamma(24,2) = 16807.75083; gamma(24,3) = 476.8620195; 
gamma(25,1) = 1.757713590; gamma(25,2) = 17.25388687; gamma(25,3) = 476.8620195; 

gamma(26,1) = gamma(7,7); gamma(26,2) = gamma(20,1); gamma(26,3) = gamma(8,5); gamma(26,4) = gamma(8,6); gamma(26,5) = gamma(8,7);
gamma(27,1) = gamma(26,3); gamma(27,2) = gamma(18,2); gamma(27,3) = gamma(7,4); gamma(27,4) = gamma(18,5); gamma(27,5) = gamma(21,1);
gamma(28,1) = gamma(27,4); gamma(28,2) = gamma(19,2); gamma(28,3) = gamma(7,5); gamma(28,4) = gamma(19,5); 
gamma(29,1) = gamma(26,5); gamma(29,2) = gamma(26,2);
gamma(30,1) = gamma(27,5); gamma(30,2) = gamma(27,2);
gamma(31,1) = gamma(28,4); gamma(31,2) = gamma(28,2);


RC = [gamma(1,1); gamma(1,2); 
           gamma(2,2); gamma(2,3); gamma(2,4); gamma(2,5); gamma(2,6);
           gamma(3,2); gamma(3,3); gamma(3,4); gamma(3,6); gamma(3,7);
           gamma(4,3);
           gamma(5,2); gamma(5,3); gamma(5,4); gamma(5,5);
           gamma(6,3);
           gamma(7,2); gamma(7,4); gamma(7,5); gamma(7,7); gamma(7,8);
           gamma(8,3); gamma(8,5); gamma(8,7);
           gamma(9,1); gamma(9,2); gamma(9,3);
           gamma(10,2);
           gamma(11,1); gamma(11,2);
           gamma(12,1); gamma(12,2); gamma(12,7); gamma(12,8);
           gamma(13,1); gamma(13,2); gamma(13,5);
           gamma(14,4); gamma(14,5); gamma(14,6); gamma(14,7);
           gamma(15,4);
           gamma(16,1);
           gamma(18,2); gamma(18,6);
           gamma(19,2); gamma(19,5);
           gamma(24,1);
           gamma(25,1);
           gamma(26,2); gamma(26,5); gamma(26,3);
           gamma(27,2); gamma(27,5); gamma(27,4);
           gamma(28,2); gamma(28,4)];
       
       Data.RC = RC;

%%%%%%%%%%%%%%%%%%%%%%%%%%%%%%%%%%%%%%%%%%%%%%%%%%%%%%%%%

f(1,12,1) = 0.9986438167; f(1,13,2) = 0.1980849053; f(1,57,3) = 1; 
f(1,1,4) = .9996667780; f(1,27,5) = 1;

f(2,1,1) = 0.9996667780; f(2,27,2) = 1; 
f(2,3,3) = 0.5000000001; f(2,29,4) = 1; 
f(2,4,5) = 0.9688581315; f(2,41,6) = 1; 
f(2,2,7) = 0.9642857143; f(2,23,8) = 0.5278118802; f(2,34,9) = 1; 
f(2,2,10) = 0.9743589746; f(2,28,11) = 0.1120348511e-2; f(2,36,12) = 1; 
f(2,2,13) = 0.5; f(2,54,14) = 1;

f(3,2,1) = 0.9642857143; f(3,23,2) = 0.5278118802; f(3,34,3) = 1; 
f(3,8,4) = 0.9722222223; f(3,51,5) = 1; 
f(3,18,6) = 0.9296482412; f(3,51,7) = 1;  
f(3,19,8) = 0.9955924294; f(3,51,9) = 1; 
f(3,3,10) = 0.5000000001; f(3,29,11) = 1; 
f(3,3,12) = 0.4999999998; f(3,54,13) = 1; 
f(3,2,14) = -0.3358742751e-2; f(3,3,15) = .9739478958; f(3,5,16) = -0.2424327076e-1; f(3,15,17) = 1.685; f(3,33,18) = 1;

f(4,2,1) = 0.9743589746; f(4,28,2) = 0.1120348511e-2; f(4,36,3) = 1; 
f(4,4,4) = 0.9688581315; f(4,41,5) = 1; 
f(4,4,6) = 0.9604829853; f(4,50,7) = 1;

f(5,2,1) = 0.5000000000; f(5,54,2) = 1; 
f(5,6,3) = 0.8615384613; f(5,41,4) = 1; 
f(5,7,5) = 0.5000000002; f(5,53,6) = 1; 
f(5,5,7) = 0.8000000000; f(5,23,8) = 0.5278118802; f(5,34,9) = 1; 
f(5,5,10) = 0.9600000000; f(5,28,11) = 0.1120348511e-2; f(5,36,12) = 1;

f(6,5,1) = 0.9600000000; f(6,28,2) = 0.1120348511e-2; f(6,36,3) = 1; 
f(6,6,4) = 0.8615384613; f(6,41,5) = 1; 
f(6,6,6) = 0.8293838859; f(6,50,7) = 1;

f(7,5,1) = 0.8000000000; f(7,23,2) = 0.5278118802; f(7,34,3) = 1; 
f(7,26,4) = 0.9722222223; f(7,51,5) = 1; f(7,3,6) = 0.4999999998; 
f(7,54,7) = 1; f(7,27,8) = 0.9296482412; f(7,51,9) = 1; f(7,28,10) = 0.9955924294; 
f(7,51,11) = 1; f(7,7,12) = 0.5000000002; f(7,53,13) = 1; f(7,2,14) = -0.3320804470e-2; 
f(7,5,15) = -0.2397510852e-1; f(7,7,16) = 0.9629101285; f(7,15,17) = 1.685; f(7,33,18) = 1; 
f(7,7,19) = 0.4999999997; f(7,43,20) = 1;

f(8,2,1) = -0.3320804470e-2; f(8,5,2) = -0.2397510852e-1; f(8,7,3) = 0.9629101285; f(8,15,4) = 1.685; f(8,33,5) = 1;
f(8,2,6) = -0.3358742751e-2; f(8,3,7) =  0.9739478958; f(8,5,8) =  -0.2424327076e-1; f(8,15,9) =  1.685; f(8,33,10) = 1;
f(8,20,11) = 0.5;
f(8,8,12) = 0.9722222223; f(8,51,13) = 1;
f(8,8,14) = 0.5000000000; f(8,35,15) = 1;
f(8,8,16) = 0.9722222223; f(8,51,17) = 1;
f(8,8,18) = 0.5;

f(9,11,1) = .9940357859; f(9,40,2) = 1;
f(9,2,3) = -0.6568638313e-2; f(9,5,4) = -0.1305154574e-1; f(9,9,5) = 0.9933310571; f(9,11,6) = 0.235; f(9,13,7) = 0.2063074440e-3; f(9,14,8) = -0.1424888297e-1; f(9,15,9) = 0.88e-1; f(9,16,10) = -0.2704826039; f(9,38,11) = 1;
f(9,9,12) = 0.9122962616; f(9,16,13) = 0.6424469194e-1; f(9,26,14) = 1;

f(10,2,1) = -0.6568638313e-2; f(10,5,2) = -0.1305154574e-1; f(10,9,3) = 0.9933310571; f(10,11,4) = 0.235; f(10,13,5) = 0.2063074440e-3; f(10,14,6) = -0.1424888297e-1; f(10,15,7) = 0.88e-1; f(10,16,8) = -0.2704826039; f(10,38,9) = 1;
f(10,10,10) = 0.5307262571; f(10,56,11) = 1;

f(11,10,1) = 0.1493; f(11,12,2) = 1; f(11,49,3) = 1;
f(11,2,4) = -0.2071563088e-1; f(11,5,5) = -0.5022831050e-1; f(11,9,6) = 0.326; f(11,11,7) = 0.4230769231; f(11,15,8) = 0.248; f(11,39,9) = 1;
f(11,11,10) = 0.9940357859; f(11,40,11) = 1;

f(12,30,1) = 1; f(12,58,2) = 0.9975062347;
f(12,24,3) = 0.1318391563; f(12,25,4) = 0.7910349154e-2; f(12,52,5) = 1;
f(12,4,6) = 0.9604829853; f(12,50,7) = 1;
f(12,6,8) = 0.8293838859; f(12,50,9) = 1;
f(12,12,10) = 0.9986438167; f(12,13,11) = 0.1980849053; f(12,57,12) = 1; 
f(12,10,13) = 0.1493; f(12,12,14) = 1; f(12,49,15) = 1; 
f(12,12,16) = 1; f(12,48,17) = 1;
f(12,12,18) = 0.9999230829; f(12,24,19) = 0.4157339305; f(12,59,20) = 1; 

f(13,31,1) = 1; f(13,37,2) = .1663551401; 
f(13,65,3) = 1; f(13,66,4) = 1; 
f(13,2,5) = -0.6568638313e-2; f(13,5,6) = -0.1305154574e-1; f(13,9,7) = 0.9933310571; f(13,11,8) = 0.235; f(13,13,9) = 0.2063074440e-3; f(13,14,10) = -0.1424888297e-1; f(13,15,11) = 0.88e-1; f(13,16,12) = -0.2704826039; f(13,38,13) = 1; 
f(13,12,14) = 0.9986438167; f(13,13,15) = 0.1980849053; f(13,57,16) = 1; 
f(13,13,17) = 0.1999999997; f(13,32,18) = 1; 

f(14,2,1) = -0.2071563088e-1; f(14,5,2) = -0.5022831050e-1; f(14,9,3) = 0.326; f(14,11,4) = 0.4230769231; f(14,15,5) = 0.248; f(14,39,6) = 1; 
f(14,2,7) = -0.3320804470e-2; f(14,5,8) = -0.2397510852e-1; f(14,7,9) = 0.9629101285; f(14,15,10) = 1.685; f(14,33,11) = 1; 
f(14,2,12) = -0.3358742751e-2; f(14,3,13) = 0.9739478958; f(14,5,14) = -0.2424327076e-1; f(14,15,15) = 1.685; f(14,33,16) = 1; 
f(14,15,17) = 1.685; f(14,18,18) = .5000000001; f(14,55,19) = 1; 
f(14,27,21) = .5000000001; f(14,55,22) = 1; f(14,15,20) = 1.685;
f(14,14,23) = 0.9683760683; f(14,17,24) = 0.5000000003; f(14,45,25) = 1; 
f(14,14,26) = 0.9867081784; f(14,42,27) = 1;

f(15,9,1) = 0.9122962616; f(15,16,2) = 0.6424469194e-1; f(15,26,3) = 1; 
f(15,2,4) = -0.3320804470e-2; f(15,5,5) = -0.2397510852e-1; f(15,7,6) = 0.9629101285; f(15,15,7) = 1.685; f(15,33,8) = 1;
f(15,2,9) = -0.3358742751e-2; f(15,3,10) = 0.9739478958; f(15,5,11) = -0.2424327076e-1; f(15,15,12) = 1.685; f(15,33,13) = 1;
f(15,15,14) = 0.9441006585; f(15,28,15) = 0.3344404739e-2; f(15,44,16) = 1; 
f(15,15,17) = 1.685; f(15,18,18) = .5000000001; f(15,55,19) = 1; 

f(16,46,1) = 1; f(16,47,2) = 0.5008488966; 
f(16,9,3) = 0.9122962616; f(16,16,4) = 0.6424469194e-1; f(16,26,5) = 1; 

f(17,4,1) = 0.9604829853; f(17,50,2) = 1; 
f(17,6,3) = 0.8293838859; f(17,50,4) = 1; 
f(17,14,5) = 0.9683760683; f(17,17,6) = 0.5000000003; f(17,45,7) = 1; 

f(18,8,1) = 0.5000000000; f(18,35,2) = 1; 
f(18,21,3) = 0.5; 
f(18,18,4) = 0.9296482412; f(18,51,5) = 1; 
f(18,18,6) = .9296482412; f(18,51,7) = 1; 
f(18,15,8) = 1.685; f(18,18,9) = .5000000001;f(18,55,10) = 1;
f(18,18,11) = 0.5;

f(19,15,1) = 1.685; f(19,18,2) = 0.5000000001; f(19,55,3) = 1; 
f(19,22,4) = 0.5; 
f(19,19,5) = 0.9955924294; f(19,51,6) = 1; 
f(19,19,7) = 0.9955924294; f(19,51,8) = 1; 
f(19,19,9) = 0.5; 

f(20,8,1) = 0.5; f(20,20,2) = 0.5;

f(21,18,1) = 0.5; f(21,21,2) = 0.5;

f(22,19,1) = 0.5; f(22,22,2) = 0.5;

f(23,12,1) = 0.9999230829; f(23,24,2) = 0.4157339305; f(23,59,3) = 1; 
f(23,2,4) = 0.9642857143; f(23,23,5) = 0.5278118802; f(23,34,6) = 1; 
f(23,5,7) = 0.8000000000; f(23,23,8) = 0.5278118802; f(23,34,9) = 1; 

f(24,12,1) = -0.4577407228e-1; f(24,23,2) = -0.1583280558; f(24,25,3) = 0.4460212912e-1; f(24,28,4) = 0.3750000000; f(24,60,5) = 1;
f(24,12,6) = 0.9999230829; f(24,24,7) = 0.4157339305; f(24,59,8) = 1; 
f(24,24,9) = 0.1318391563; f(24,25,10) = 0.7910349154e-2; f(24,52,11) = 1; 

f(25,12,1) = -0.111; f(25,28,2) = 0.5000000001; f(25,61,3) = 0.7986577182; f(25,62,4) = 0.9999519254; f(25,63,5) = 1; 
f(25,12,6) = -0.4577407228e-1; f(25,23,7) = -0.1583280558; f(25,25,8) = 0.4460212912e-1; f(25,28,9) = 0.3750000000; f(25,60,10) = 1; 
f(25,24,11) = 0.1318391563; f(25,25,12) = 0.7910349154e-2; f(25,52,13) = 1; 

f(26,2,1) = -0.3320804470e-2; f(26,5,2) = -0.2397510852e-1; f(26,7,3) = 0.9629101285; f(26,15,4) = 1.685; f(26,33,5) = 1;
f(26,29,6) = 0.5; f(26,26,7) = 0.5; f(26,35,8) = 1; f(26,26,9) = 0.9722222223; f(26,51,10) = 1; f(26,26,11) = 0.5;

f(27,26,1) = 0.5; f(27,35,2) = 1; f(27,30,3) = 0.5; f(27,27,4) = 0.9296482412; f(27,51,5) = 1;
f(27,15,6) = 1.685; f(27,27,7) = .5000000001; f(27,55,8) = 1; f(27,27,9) = 0.5;

f(28,15,1) = 1.685; f(28,27,2) = .5000000001; f(28,55,3) = 1; f(28,31,4) = 0.5; f(28,28,5) = 0.9955924294;
f(28,51,6) = 1; f(28,28,7) = 0.5;

f(29,26,1) = 0.5;
f(29,29,2) = 0.5;

f(30,27,1) = 0.5;
f(30,30,2) = 0.5;

f(31,28,1) = 0.5;
f(31,31,2) = 0.5;

%%%%%%%%%%%%%%%%%%%%%%%%%%%%%%%%%%%%%%%%%%%%%%%

XXi = x0;

fcn = @(Xi) SphJK_myfcn(Xi,XD,XD1,Data, f, XXi, xin, New_SS);

options = optimset('Display','off','MaxIter',60,'TolFun',1e-12, 'TolX',1e-12,'TolCon',1e-12);
%[SS] = fminsearch(fcn,x0,options);

n = 2*rand(1,69) - 1;
p = 2.^n;
flag_1 = true;
c = 0;

while flag_1 
[SS, fval, exitflag] = fmincon(fcn, x0, A, b, Aeq, Beq, lb, ub,'',options);

  if fval == 1000 && c < 10
      x0 = SS.*p;
      c = c + 1;
  elseif c > 10 
      SS = xi0_orig;
      flag_1 = false;
  else
      flag_1 = false;
  end
 
end


% for j = 1:69
%     if SS(j)<1e-12 && SS(j)>-1e-12;
%         SS(j) = 0;
%     else
%         ;
%     end
% end

XI(i,:) = SS;
x0 = SS;
XXi = SS;

Data.RC = RC;
Data.f = f;
Data.XI = SS;
dt = 0.1;
ti = 0;
tf = 0.9;

[TT XX]=ode15s(@SphJK_OneIPCaseModel,ti:dt:tf,xin,[],Data);

xin = XX(end,:);


SS = 0;


 end

end
