# Supplementary material for: Coordination of Rapid Sphingolipid Responses to Heat Stress in Yeast
Source: PLoS Comput Biol. 2013 May 30;9(5):e1003078. doi: 10.1371/journal.pcbi.1003078 (PMC3667767; doi:10.1371/journal.pcbi.1003078)
Supplement: Model S1 — This file contains different components of an implementation of the base model in SBML format. (ZIP) [file pcbi.1003078.s015.zip › Matlab files/SphJK_par.m]

function [output,XI] = SphJK_par(xi0, New_SS)

x0(1)=New_SS(1);   x0(2)=New_SS(2);  x0(3)=New_SS(3);   x0(4)=New_SS(4);   x0(5)=New_SS(5);   x0(6)=New_SS(6);   x0(7)=New_SS(7);   x0(8)=New_SS(8);   x0(9)=New_SS(9);
x0(10)=New_SS(10);   x0(11)=New_SS(11);   x0(12)=New_SS(12);   x0(13)=New_SS(13);   x0(14)=New_SS(14);   x0(15)=New_SS(15);   x0(16)=New_SS(16);    x0(17)=New_SS(17);     x0(18)=New_SS(18);     
x0(19)=New_SS(19);   x0(20)=New_SS(20);   x0(21)=New_SS(21);   x0(22)=New_SS(22);   x0(23)=New_SS(23);    x0(24)=New_SS(24);     x0(25)=New_SS(25);   

x0(26)=New_SS(26);  x0(27)=New_SS(27);  x0(28)=New_SS(28);  x0(29)=New_SS(29);  x0(30)=New_SS(30);  x0(31)=New_SS(31);

% x0(1)=.5e-2;   x0(2)=.10e-1;  x0(3)=.3611111111e-1;   x0(4)=.1e-2;   x0(5)=.50e-1;   x0(6)=.5e-2;   x0(7)=.52e-1;   x0(8)=.102;   x0(9)=5.4;
% x0(10)=8.4;   x0(11)=3;   x0(12)=.1e-1;   x0(13)=2600;   x0(14)=.1077669903;   x0(15)=16.7;   x0(16)=24.1;    x0(17)=22;     x0(18)=.14;     
% x0(19)=.85e-2;   x0(20)=.918;   x0(21)=1.26;   x0(22)=.765e-1;   x0(23)=.5;    x0(24)=182.70;     x0(25)=870; 

xx0 = x0;

    [XI, RC,f] = SphJK_opt(xi0, xx0, New_SS);
    
    Data.RC = RC;
    Data.f = f;
    
    for i = 1:30
        
        dt = 0.1;
        ti = (i-1)*1;
        tf = (i-1)*1 + 9*dt;
            
    Data.XI = XI(i,:)';
    
    [T X]=ode15s(@SphJK_OneIPCaseModel,ti:dt:tf,x0,[],Data);
    n = length(T);
    output((i-1)*n+1:n*i,1:32) = [T,X];
    
    x0 = X(end,:);
    clear T; 
    clear X;
    
    end   
      
end
