# Supplementary material for: Coordination of Rapid Sphingolipid Responses to Heat Stress in Yeast
Source: PLoS Comput Biol. 2013 May 30;9(5):e1003078. doi: 10.1371/journal.pcbi.1003078 (PMC3667767; doi:10.1371/journal.pcbi.1003078)
Supplement: Model S1 — This file contains different components of an implementation of the base model in SBML format. (ZIP) [file pcbi.1003078.s015.zip › Matlab files/SphJK_Q10.m]

function [Q10] = SphJK_Q10

FC_vector = [27 29 33 34 35 36 41 43 50 51 53 54 55 57 59; 2.8 2.7 3.5 1.8 3.5 1.1 1.2 2.2 0.2 3.4 3.1 2 3.5 2.2 2.3]; 

Q10 = FC_vector(2,:).^(10/(39-30)); 

end
