# Supplementary material for: Coordination of Rapid Sphingolipid Responses to Heat Stress in Yeast
Source: PLoS Comput Biol. 2013 May 30;9(5):e1003078. doi: 10.1371/journal.pcbi.1003078 (PMC3667767; doi:10.1371/journal.pcbi.1003078)
Supplement: Model S1 — This file contains different components of an implementation of the base model in SBML format. (ZIP) [file pcbi.1003078.s015.zip › Matlab files/SphJK_replot.m]

function [E, Er, Xr] = SphJK_replot(E_total, E_real, X_total)

%X = X_total;
E = E_total;
Er = E_real;
Xr = X_total;

xi0(26) = .266e-2;  xi0(27) = .262e-3;  xi0(28) = 1100;  xi0(29) = .54e-5;  xi0(30) = .508e-1;  xi0(31) = .13e-2;  xi0(32) = .45e-2;
xi0(33) = .33e-3;  xi0(34) = .165e-4;  xi0(35) = .1650000000e-3;  xi0(36) = .4e-5;  xi0(37) = 446;  xi0(38) = .332e-2;  xi0(39) = .24e-2;
xi0(40) = .61e-3;  xi0(41) = .8e-3;  xi0(42) = .66e-3;  xi0(43) = .1e-3;  xi0(44) = .172e-2;  xi0(45) = .1e-2;  xi0(46) = .833e-3;
xi0(47) = 1176;  xi0(48) = 20;  xi0(49) = .394e-2;  xi0(50) = .367e-4;  xi0(51) = .15e-3;  xi0(52) = .89e-2;  xi0(53) = .198e-4;  xi0(54) = .17e-3;
xi0(55) = .8250000000e-4;  xi0(56) = .1066e-4;  xi0(57) = .106e-3;  xi0(58) = .5e-1;  xi0(59) = .600e-3;  xi0(60) = .22e-1;  xi0(61) = 60;
xi0(62) = .1e-1;  xi0(63) = .73;  xi0(64) = .15e-3;  xi0(65) = .1932240437e-1;  xi0(66) = 4000;  xi0(67) = .2868000000e-1;  xi0(68) = .266e-2;  xi0(69) = .5;
   
nn = 130;
t = [1:1:31]';

for i = 1:41
    
    figure(i);
    
    %for j = [21,23,25,26,28:32,34:40, 42:51, 53,56,57,59,60,62:70,71,73:75,77,80,82:90, 91, 94, 96:102, 104, 105, 106, 108, 111:116, 118, 120, 122:125, 127:130, 131, 133, 134, 136:138, 140:143, 145:147, 150, 151,154, 155, 157:160]
    
    %for j = [1,2,5:12,14,15,16,19, 20,21,22,23,25,27,28,30:33, 36, 37,39,40,43,44,47,48,49,50,51,52,53,54,55,56,57,58,59,60,64,68,69,72,74,75,76,77,79,80,81,82,83,84,85,86,87,88,93,94,95,97,98,100,101,102,104,105,107,108,109,113,114,115,116,118,119,120,121,122,123,124,125,127,128,129,130]
        
    %for j = [4,8,13,14,15,16,20,29,30,31,35,36,38,41,42,44,46,49,50,53,54,55,56,57,60,61,63,65,66,69,70,71,76,68,81,82,84,85,86,89,90,93,95,96,97,98,100,101,105,108,109,111,112,114,116,119,120,125,128,129,131,132,135,136,137,139,140,142,145,147,148,149,150,151,153,155,157,160,161,163,164,165,167,169,170,173,174,175,178,179,181,184,188,190,191,198,199,201,204,205,206,209,210,211,216,218,221,222,224]    
    
    for j = [1,2,3]    
        
    EE = Er(((j-1)*31 + 1):(31*j),i); 
    EE1 = E(((j-1)*31 + 1):(31*j),i);
    plot(t, EE1,'-','LineWidth',1,'MarkerSize',20,'Color',[190 190 190]/255);
    xlim([1 31]);
    ylim([0 6]);
    hold on
    %title('Enzymatic profile','FontSize',20);
    xlabel('Time','FontSize',24)
    ylabel('Fold change','FontSize',24)
    set(gca,'fontsize',24)
    
    EE_temp(:,j) = Er(((j-1)*31 + 1):(31*j),i);  
    EE_temp_FC(:,j) = E(((j-1)*31 + 1):(31*j),i); 
    end
    
    for n = 1:31
        E_sort(n,:) = sort(EE_temp_FC(n,:));
         %E_Upper(n) = E_sort(n,150);
         %E_Lower(n) = E_sort(n,66);
          %E_Upper(n) = E_sort(n,130-5);
          %E_Lower(n) = E_sort(n,38+5);
%           E_Upper(n) = E_sort(n,225-6);
%           E_Lower(n) = E_sort(n,116+6);

           E_Upper(n) = E_sort(n,3);
           E_Lower(n) = E_sort(n,1);

    end
    
    
       
    E_sum = 0;
    E_sum_FC = 0;
    
    %for k = [21,23,25,26,28:32,34:40, 42:51, 53,56,57,59,60,62:70,71,73:75,77,80,82:90, 91, 94, 96:102, 104, 105, 106, 108, 111:116, 118, 120, 122:125, 127:130, 131, 133, 134, 136:138, 140:143, 145:147, 150, 151,154, 155, 157:160]
    %for k = [1,2,5:12,14,15,16,19, 20,21,22,23,25,27,28,30:33, 36, 37,39,40,43,44,47,48,49,50,51,52,53,54,55,56,57,58,59,60,64,68,69,72,74,75,76,77,79,80,81,82,83,84,85,86,87,88,93,94,95,97,98,100,101,102,104,105,107,108,109,113,114,115,116,118,119,120,121,122,123,124,125,127,128,129,130]
    %for k = [4,8,13,14,15,16,20,29,30,31,35,36,38,41,42,44,46,49,50,53,54,55,56,57,60,61,63,65,66,69,70,71,76,68,81,82,84,85,86,89,90,93,95,96,97,98,100,101,105,108,109,111,112,114,116,119,120,125,128,129,131,132,135,136,137,139,140,142,145,147,148,149,150,151,153,155,157,160,161,163,164,165,167,169,170,173,174,175,178,179,181,184,188,190,191,198,199,201,204,205,206,209,210,211,216,218,221,222,224]    
     for k = [1,2,3]   
        E_sum = E_sum + EE_temp(:,k);
        E_sum_FC = E_sum_FC + EE_temp_FC(:,k);
    end
    
    %E_aver_plot = E_sum_FC./105;
    %E_aver(:,i) = E_sum./105;
    
    %E_aver_plot = E_sum_FC./92;
    %E_aver(:,i) = E_sum./92;
    
%     E_aver_plot = E_sum_FC./109;
%     E_aver(:,i) = E_sum./109;

     E_aver_plot = E_sum_FC./3;
     E_aver(:,i) = E_sum./3;

    
    plot(t, E_aver_plot,'-r','LineWidth',3,'MarkerSize',20)
    
    plot(t, E_Upper,':b','LineWidth',3,'MarkerSize',10)
    plot(t, E_Lower,':b','LineWidth',3,'MarkerSize',10)
    
    hold off

    
    
end

%%Rate constant%%%%%%%%%%%%%%%%%%%%%%%%%%%%%%%%%%%%%   

gamma(1,1) = 174059.9223; gamma(1,2) = 671635.4946;
gamma(2,1) = 671635.4946; gamma(2,2) = 3057.424256; gamma(2,3) = 12.01395274; gamma(2,4) = 5823819.272; gamma(2,5) = 2626.951478; gamma(2,6) = 5810;

gamma(3,1) = 5823819.272; 
gamma(3,2) = 89.10166634; gamma(3,3) = 152.5467333; gamma(3,4) =5371.916271;
%Computed% gamma(3,2) = 190.306865165878; gamma(3,3) = 202.558370094890; gamma(3,4) = 5384.24918946059;
gamma(3,5) = 3057.424256; gamma(3,6) = 24050.69651; gamma(3,7) = 10.85002492; 

gamma(4,1) = 2626.951478; %*(4e-6/(4e-6^1.2)); 
gamma(4,2) = 12.01395274; %*(8e-4/(8e-4^0.9)); 
gamma(4,3) = 2224.471846; %*(3.67e-5/(3.67e-5^0.9));       
gamma(5,1) = 5810.000000; gamma(5,2) = 222.9333962; gamma(5,3) = 2547.853547; gamma(5,4) = 89808.26306; gamma(5,5) = 81726.07870;
gamma(6,1) = 81726.07870; gamma(6,2) = 222.9333962; gamma(6,3) = 36885.26611; 
gamma(7,1) = 89808.26306; gamma(7,2) = 297.0055545; gamma(7,3) = 24050.69651; gamma(7,4) = 355.9423777; gamma(7,5) = 8694.450407; gamma(7,6) = 2547.853547; gamma(7,7) = 10.49201130; gamma(7,8) = 37651.04526;

gamma(8,1) = 10.49201130; gamma(8,2) = 10.85002492; gamma(8,3) = .1983043588e-1; gamma(8,4) = 297.0055545; gamma(8,5) = 675.1417734; gamma(8,6) = 89.10166634; gamma(8,7) = .6262242910e-1; 
gamma(8,6) = 190.306865165878;

gamma(9,1) = 2508.655816; gamma(9,2) = 212.2543754; gamma(9,3) = 107.6712152; 
gamma(10,1) = 212.2543754; gamma(10,2) = 88659.84118; 
gamma(11,1) = 113966.8672; gamma(11,2) = 94.55645807; gamma(11,3) = 2508.655816;
gamma(12,1) = 23067.02892; gamma(12,2) = 476.8620195; gamma(12,3) = 2224.471846; gamma(12,4) = 36885.26611; gamma(12,5) = 174059.9223; gamma(12,6) = 113966.8672; gamma(12,7) = 300.0628238; gamma(12,8) = 16807.75083; 
gamma(13,1) = 351.1209421; gamma(13,2) = .2649942988; gamma(13,3) = 212.2543754; gamma(13,4) = 174059.9223; gamma(13,5) = 826.9740573;
gamma(14,1) = 94.55645807; gamma(14,2) = 10.49201130; gamma(14,3) = 10.85002492; gamma(14,4) = 6.574294837; gamma(14,5) = 6.574294837; gamma(14,6) = 31.01460421; gamma(14,7) = 22634.48184; 
gamma(15,1) = 107.6712152; gamma(15,2) = 10.49201130; gamma(15,3) = 10.85002492; gamma(15,4) = 62.50743870; gamma(15,5) = 6.574294837; 
gamma(16,1) = 56.94734471; gamma(16,2) = 107.6712152; 
gamma(17,1) = 2224.471846; gamma(17,2) = 36885.26611; gamma(17,3) = 31.01460421; 

gamma(18,1) = 675.1417734; gamma(18,2) = .1692654532e-1; gamma(18,3) = 152.5467333; gamma(18,4) = 355.9423777; gamma(18,5) = 6.574294837; gamma(18,6) = .5345224838e-1; 
gamma(18,3) = 202.558370094890;

gamma(19,1) = 6.574294837; gamma(19,2) = .1807753815e-1; gamma(19,3) = 5371.916271; gamma(19,4) = 8694.450407; gamma(19,5) = .1084652289; 
gamma(19,3) = 5384.24918946059;

gamma(20,1) = .6262242910e-1; gamma(20,2) = .1983043588e-1; 
gamma(21,1) = .5345224838e-1; gamma(21,2) = .1692654532e-1;             
gamma(22,1) = .1084652289; gamma(22,2) = .1807753815e-1; 
gamma(23,1) = 16807.75083; gamma(23,2) = 5823819.272; gamma(23,3) = 89808.26306; 
gamma(24,1) = 17.25388687; gamma(24,2) = 16807.75083; gamma(24,3) = 476.8620195; 
gamma(25,1) = 1.757713590; gamma(25,2) = 17.25388687; gamma(25,3) = 476.8620195; 

gamma(26,1) = gamma(7,7); gamma(26,2) = gamma(20,1); gamma(26,3) = gamma(8,5); gamma(26,4) = gamma(8,6); gamma(26,5) = gamma(8,7);
gamma(27,1) = gamma(26,3); gamma(27,2) = gamma(18,2); gamma(27,3) = gamma(7,4); gamma(27,4) = gamma(18,5); gamma(27,5) = gamma(21,1);
gamma(28,1) = gamma(27,4); gamma(28,2) = gamma(19,2); gamma(28,3) = gamma(7,5); gamma(28,4) = gamma(19,5); 
gamma(29,1) = gamma(26,5); gamma(29,2) = gamma(26,2);
gamma(30,1) = gamma(27,5); gamma(30,2) = gamma(27,2);
gamma(31,1) = gamma(28,4); gamma(31,2) = gamma(28,2);


RC = [gamma(1,1); gamma(1,2); 
           gamma(2,2); gamma(2,3); gamma(2,4); gamma(2,5); gamma(2,6);
           gamma(3,2); gamma(3,3); gamma(3,4); gamma(3,6); gamma(3,7);
           gamma(4,3);
           gamma(5,2); gamma(5,3); gamma(5,4); gamma(5,5);
           gamma(6,3);
           gamma(7,2); gamma(7,4); gamma(7,5); gamma(7,7); gamma(7,8);
           gamma(8,3); gamma(8,5); gamma(8,7);
           gamma(9,1); gamma(9,2); gamma(9,3);
           gamma(10,2);
           gamma(11,1); gamma(11,2);
           gamma(12,1); gamma(12,2); gamma(12,7); gamma(12,8);
           gamma(13,1); gamma(13,2); gamma(13,5);
           gamma(14,4); gamma(14,5); gamma(14,6); gamma(14,7);
           gamma(15,4);
           gamma(16,1);
           gamma(18,2); gamma(18,6);
           gamma(19,2); gamma(19,5);
           gamma(24,1);
           gamma(25,1);
           gamma(26,2); gamma(26,5); gamma(26,3);
           gamma(27,2); gamma(27,5); gamma(27,4);
           gamma(28,2); gamma(28,4)];

f(1,12,1) = 0.9986438167; f(1,13,2) = 0.1980849053; f(1,57,3) = 1; 
f(1,1,4) = .9996667780; f(1,27,5) = 1;

f(2,1,1) = 0.9996667780; f(2,27,2) = 1; 
f(2,3,3) = 0.5000000001; f(2,29,4) = 1; 
f(2,4,5) = 0.9688581315; f(2,41,6) = 1; 
f(2,2,7) = 0.9642857143; f(2,23,8) = 0.5278118802; f(2,34,9) = 1; 
f(2,2,10) = 0.9743589746; f(2,28,11) = 0.1120348511e-2; f(2,36,12) = 1; 
f(2,2,13) = 0.5; f(2,54,14) = 1;

f(3,2,1) = 0.9642857143; f(3,23,2) = 0.5278118802; f(3,34,3) = 1; 
f(3,8,4) = 0.9722222223; f(3,51,5) = 1; 
f(3,18,6) = 0.9296482412; f(3,51,7) = 1;  
f(3,19,8) = 0.9955924294; f(3,51,9) = 1; 
f(3,3,10) = 0.5000000001; f(3,29,11) = 1; 
f(3,3,12) = 0.4999999998; f(3,54,13) = 1; 
f(3,2,14) = -0.3358742751e-2; f(3,3,15) = .9739478958; f(3,5,16) = -0.2424327076e-1; f(3,15,17) = 1.685; f(3,33,18) = 1;

f(4,2,1) = 0.9743589746; f(4,28,2) = 0.1120348511e-2; f(4,36,3) = 1; 
f(4,4,4) = 0.9688581315; f(4,41,5) = 1; 
f(4,4,6) = 0.9604829853; f(4,50,7) = 1;

f(5,2,1) = 0.5000000000; f(5,54,2) = 1; 
f(5,6,3) = 0.8615384613; f(5,41,4) = 1; 
f(5,7,5) = 0.5000000002; f(5,53,6) = 1; 
f(5,5,7) = 0.8000000000; f(5,23,8) = 0.5278118802; f(5,34,9) = 1; 
f(5,5,10) = 0.9600000000; f(5,28,11) = 0.1120348511e-2; f(5,36,12) = 1;

f(6,5,1) = 0.9600000000; f(6,28,2) = 0.1120348511e-2; f(6,36,3) = 1; 
f(6,6,4) = 0.8615384613; f(6,41,5) = 1; 
f(6,6,6) = 0.8293838859; f(6,50,7) = 1;

f(7,5,1) = 0.8000000000; f(7,23,2) = 0.5278118802; f(7,34,3) = 1; 
f(7,26,4) = 0.9722222223; f(7,51,5) = 1; f(7,3,6) = 0.4999999998; 
f(7,54,7) = 1; f(7,27,8) = 0.9296482412; f(7,51,9) = 1; f(7,28,10) = 0.9955924294; 
f(7,51,11) = 1; f(7,7,12) = 0.5000000002; f(7,53,13) = 1; f(7,2,14) = -0.3320804470e-2; 
f(7,5,15) = -0.2397510852e-1; f(7,7,16) = 0.9629101285; f(7,15,17) = 1.685; f(7,33,18) = 1; 
f(7,7,19) = 0.4999999997; f(7,43,20) = 1;

f(8,2,1) = -0.3320804470e-2; f(8,5,2) = -0.2397510852e-1; f(8,7,3) = 0.9629101285; f(8,15,4) = 1.685; f(8,33,5) = 1;
f(8,2,6) = -0.3358742751e-2; f(8,3,7) =  0.9739478958; f(8,5,8) =  -0.2424327076e-1; f(8,15,9) =  1.685; f(8,33,10) = 1;
f(8,20,11) = 0.5;
f(8,8,12) = 0.9722222223; f(8,51,13) = 1;
f(8,8,14) = 0.5000000000; f(8,35,15) = 1;
f(8,8,16) = 0.9722222223; f(8,51,17) = 1;
f(8,8,18) = 0.5;

f(9,11,1) = .9940357859; f(9,40,2) = 1;
f(9,2,3) = -0.6568638313e-2; f(9,5,4) = -0.1305154574e-1; f(9,9,5) = 0.9933310571; f(9,11,6) = 0.235; f(9,13,7) = 0.2063074440e-3; f(9,14,8) = -0.1424888297e-1; f(9,15,9) = 0.88e-1; f(9,16,10) = -0.2704826039; f(9,38,11) = 1;
f(9,9,12) = 0.9122962616; f(9,16,13) = 0.6424469194e-1; f(9,26,14) = 1;

f(10,2,1) = -0.6568638313e-2; f(10,5,2) = -0.1305154574e-1; f(10,9,3) = 0.9933310571; f(10,11,4) = 0.235; f(10,13,5) = 0.2063074440e-3; f(10,14,6) = -0.1424888297e-1; f(10,15,7) = 0.88e-1; f(10,16,8) = -0.2704826039; f(10,38,9) = 1;
f(10,10,10) = 0.5307262571; f(10,56,11) = 1;

f(11,10,1) = 0.1493; f(11,12,2) = 1; f(11,49,3) = 1;
f(11,2,4) = -0.2071563088e-1; f(11,5,5) = -0.5022831050e-1; f(11,9,6) = 0.326; f(11,11,7) = 0.4230769231; f(11,15,8) = 0.248; f(11,39,9) = 1;
f(11,11,10) = 0.9940357859; f(11,40,11) = 1;

f(12,30,1) = 1; f(12,58,2) = 0.9975062347;
f(12,24,3) = 0.1318391563; f(12,25,4) = 0.7910349154e-2; f(12,52,5) = 1;
f(12,4,6) = 0.9604829853; f(12,50,7) = 1;
f(12,6,8) = 0.8293838859; f(12,50,9) = 1;
f(12,12,10) = 0.9986438167; f(12,13,11) = 0.1980849053; f(12,57,12) = 1; 
f(12,10,13) = 0.1493; f(12,12,14) = 1; f(12,49,15) = 1; 
f(12,12,16) = 1; f(12,48,17) = 1;
f(12,12,18) = 0.9999230829; f(12,24,19) = 0.4157339305; f(12,59,20) = 1; 

f(13,31,1) = 1; f(13,37,2) = .1663551401; 
f(13,65,3) = 1; f(13,66,4) = 1; 
f(13,2,5) = -0.6568638313e-2; f(13,5,6) = -0.1305154574e-1; f(13,9,7) = 0.9933310571; f(13,11,8) = 0.235; f(13,13,9) = 0.2063074440e-3; f(13,14,10) = -0.1424888297e-1; f(13,15,11) = 0.88e-1; f(13,16,12) = -0.2704826039; f(13,38,13) = 1; 
f(13,12,14) = 0.9986438167; f(13,13,15) = 0.1980849053; f(13,57,16) = 1; 
f(13,13,17) = 0.1999999997; f(13,32,18) = 1; 

f(14,2,1) = -0.2071563088e-1; f(14,5,2) = -0.5022831050e-1; f(14,9,3) = 0.326; f(14,11,4) = 0.4230769231; f(14,15,5) = 0.248; f(14,39,6) = 1; 
f(14,2,7) = -0.3320804470e-2; f(14,5,8) = -0.2397510852e-1; f(14,7,9) = 0.9629101285; f(14,15,10) = 1.685; f(14,33,11) = 1; 
f(14,2,12) = -0.3358742751e-2; f(14,3,13) = 0.9739478958; f(14,5,14) = -0.2424327076e-1; f(14,15,15) = 1.685; f(14,33,16) = 1; 
f(14,15,17) = 1.685; f(14,18,18) = .5000000001; f(14,55,19) = 1; 
f(14,27,21) = .5000000001; f(14,55,22) = 1; f(14,15,20) = 1.685;
f(14,14,23) = 0.9683760683; f(14,17,24) = 0.5000000003; f(14,45,25) = 1; 
f(14,14,26) = 0.9867081784; f(14,42,27) = 1;

f(15,9,1) = 0.9122962616; f(15,16,2) = 0.6424469194e-1; f(15,26,3) = 1; 
f(15,2,4) = -0.3320804470e-2; f(15,5,5) = -0.2397510852e-1; f(15,7,6) = 0.9629101285; f(15,15,7) = 1.685; f(15,33,8) = 1;
f(15,2,9) = -0.3358742751e-2; f(15,3,10) = 0.9739478958; f(15,5,11) = -0.2424327076e-1; f(15,15,12) = 1.685; f(15,33,13) = 1;
f(15,15,14) = 0.9441006585; f(15,28,15) = 0.3344404739e-2; f(15,44,16) = 1; 
f(15,15,17) = 1.685; f(15,18,18) = .5000000001; f(15,55,19) = 1; 

f(16,46,1) = 1; f(16,47,2) = 0.5008488966; 
f(16,9,3) = 0.9122962616; f(16,16,4) = 0.6424469194e-1; f(16,26,5) = 1; 

f(17,4,1) = 0.9604829853; f(17,50,2) = 1; 
f(17,6,3) = 0.8293838859; f(17,50,4) = 1; 
f(17,14,5) = 0.9683760683; f(17,17,6) = 0.5000000003; f(17,45,7) = 1; 

f(18,8,1) = 0.5000000000; f(18,35,2) = 1; 
f(18,21,3) = 0.5; 
f(18,18,4) = 0.9296482412; f(18,51,5) = 1; 
f(18,18,6) = .9296482412; f(18,51,7) = 1; 
f(18,15,8) = 1.685; f(18,18,9) = .5000000001;f(18,55,10) = 1;
f(18,18,11) = 0.5;

f(19,15,1) = 1.685; f(19,18,2) = 0.5000000001; f(19,55,3) = 1; 
f(19,22,4) = 0.5; 
f(19,19,5) = 0.9955924294; f(19,51,6) = 1; 
f(19,19,7) = 0.9955924294; f(19,51,8) = 1; 
f(19,19,9) = 0.5; 

f(20,8,1) = 0.5; f(20,20,2) = 0.5;

f(21,18,1) = 0.5; f(21,21,2) = 0.5;

f(22,19,1) = 0.5; f(22,22,2) = 0.5;

f(23,12,1) = 0.9999230829; f(23,24,2) = 0.4157339305; f(23,59,3) = 1; 
f(23,2,4) = 0.9642857143; f(23,23,5) = 0.5278118802; f(23,34,6) = 1; 
f(23,5,7) = 0.8000000000; f(23,23,8) = 0.5278118802; f(23,34,9) = 1; 

f(24,12,1) = -0.4577407228e-1; f(24,23,2) = -0.1583280558; f(24,25,3) = 0.4460212912e-1; f(24,28,4) = 0.3750000000; f(24,60,5) = 1;
f(24,12,6) = 0.9999230829; f(24,24,7) = 0.4157339305; f(24,59,8) = 1; 
f(24,24,9) = 0.1318391563; f(24,25,10) = 0.7910349154e-2; f(24,52,11) = 1; 

f(25,12,1) = -0.111; f(25,28,2) = 0.5000000001; f(25,61,3) = 0.7986577182; f(25,62,4) = 0.9999519254; f(25,63,5) = 1; 
f(25,12,6) = -0.4577407228e-1; f(25,23,7) = -0.1583280558; f(25,25,8) = 0.4460212912e-1; f(25,28,9) = 0.3750000000; f(25,60,10) = 1; 
f(25,24,11) = 0.1318391563; f(25,25,12) = 0.7910349154e-2; f(25,52,13) = 1; 

f(26,2,1) = -0.3320804470e-2; f(26,5,2) = -0.2397510852e-1; f(26,7,3) = 0.9629101285; f(26,15,4) = 1.685; f(26,33,5) = 1;
f(26,29,6) = 0.5; f(26,26,7) = 0.5; f(26,35,8) = 1; f(26,26,9) = 0.9722222223; f(26,51,10) = 1; f(26,26,11) = 0.5;

f(27,26,1) = 0.5; f(27,35,2) = 1; f(27,30,3) = 0.5; f(27,27,4) = 0.9296482412; f(27,51,5) = 1;
f(27,15,6) = 1.685; f(27,27,7) = .5000000001; f(27,55,8) = 1; f(27,27,9) = 0.5;

f(28,15,1) = 1.685; f(28,27,2) = .5000000001; f(28,55,3) = 1; f(28,31,4) = 0.5; f(28,28,5) = 0.9955924294;
f(28,51,6) = 1; f(28,28,7) = 0.5;

f(29,26,1) = 0.5;
f(29,29,2) = 0.5;

f(30,27,1) = 0.5;
f(30,30,2) = 0.5;

f(31,28,1) = 0.5;
f(31,31,2) = 0.5;

    
    Data.RC = RC;
    Data.f = f; 
    
    [New_SS] = SphJK_OneIPCase;
    
    

    x0(1)=New_SS(1);   x0(2)=New_SS(2);  x0(3)=New_SS(3);   x0(4)=New_SS(4);   x0(5)=New_SS(5);   x0(6)=New_SS(6);   x0(7)=New_SS(7);   x0(8)=New_SS(8);   x0(9)=New_SS(9);
    x0(10)=New_SS(10);   x0(11)=New_SS(11);   x0(12)=New_SS(12);   x0(13)=New_SS(13);   x0(14)=New_SS(14);   x0(15)=New_SS(15);   x0(16)=New_SS(16);    x0(17)=New_SS(17);     x0(18)=New_SS(18);     
    x0(19)=New_SS(19);   x0(20)=New_SS(20);   x0(21)=New_SS(21);   x0(22)=New_SS(22);
    x0(23)=New_SS(23);    x0(24)=New_SS(24);     x0(25)=New_SS(25);  x0(26)=New_SS(26);   x0(27)=New_SS(27); x0(28) = New_SS(28); x0(29) = New_SS(29); x0(30) = New_SS(30); x0(31) = New_SS(31);


    for i = 1:30
        
        dt = 0.1;
        ti = (i-1)*1;
        tf = (i-1)*1 + 9*dt;
    
    XI = zeros(66,1);
    XI(26:66) = E_aver(i+1,:)';
    %XI(26:66) = Er(31*26+i,:)';
    Data.XI = XI;
    Data.NSS = New_SS;
    
    [T X]=ode15s(@SphJK_OneIPCaseModel,ti:dt:tf,x0,[],Data);
    n = length(T);
    output((i-1)*n+1:n*i,1:32) = [T,X];           % 1:# of variable+1
    
    x0 = X(end,:);
    clear T; 
    clear X;
    
    end 
    
    
    
t= [output(:,1)];


X1 = [output(:,2)];

X2 = [output(:,3)];
X3= [output(:,4)];
X4= [output(:,5)];
X5= [output(:,6)];
X6= [output(:,7)];
X7= [output(:,8)];

X8 = [output(:,9)];
X18 = [output(:,19)];
X19 = [output(:,20)];
X20 = [output(:,21)];
X21 = [output(:,22)];
X22 = [output(:,23)];

X26 = [output(:,27)];
X27 = [output(:,28)];
X28 = [output(:,29)];
X29 = [output(:,30)];
X30 = [output(:,31)];
X31 = [output(:,32)];

% X1_F = [output(:,2)/New_SS(1)];
% X1_F_Cold = [X1_Cold/New_SS(1)];

% X2_F = [output(:,3)/.10e-1];
% X3_F = [output(:,4)/.3611111111e-1];
% X4_F = [output(:,5)/.1e-2];
% X5_F = [output(:,6)/.50e-1];
% X6_F = [output(:,7)/.5e-2];
% X7_F = [output(:,8)/.52e-1];

X2_F = [output(:,3)/New_SS(2)];
X3_F = [output(:,4)/New_SS(3)];
X4_F = [output(:,5)/New_SS(4)];
X5_F = [output(:,6)/New_SS(5)];
X6_F = [output(:,7)/New_SS(6)];
X7_F = [output(:,8)/New_SS(7)];


% X8_F = [output(:,9)/.102];
% X18_F = [output(:,19)/.14];
% X19_F = [output(:,20)/.85e-2];
% X20_F = [output(:,21)/.918];
% X21_F = [output(:,22)/1.26];
% X22_F = [output(:,23)/.765e-1];

[dhSph_out dhCer_out dhSph1p_out phSph_out phSph1p_out phCer_out] = SphJK_data;

dhSph_plot = dhSph_out/dhSph_out(1);
dhCer_plot = dhCer_out/dhCer_out(1);
dhSph1p_plot = dhSph1p_out/dhSph1p_out(1);
phSph_plot = phSph_out/phSph_out(1);
phSph1p_plot = phSph1p_out/phSph1p_out(1);
phCer_plot = phCer_out/phCer_out(1);


t1 = (0:1:30);

figure(42)
plot(t, X2_F, '-k', t, X3_F, '-g', t, X4_F, '-r', t, X5_F, '-m', t, X6_F, '-b', t, X7_F, '-c','LineWidth',4,'MarkerSize',15);

%ylim([0 40]);
%ylim([0 max(R1(:,1))*8]);
title('Reconstructed SL model','FontSize',20);
legend('X2 DHS sim','X3 DHC sim', 'X4 DHSP sim', 'X5 PHS sim', 'X6 PHSP sim', 'X7 PHC sim');
xlabel('Time','FontSize',24)
ylabel('Fold change','FontSize',24)
set(gca,'fontsize',24)
    
hold on

plot(t1, dhSph_plot', 'ok', t1, dhCer_plot', 'og', t1, dhSph1p_plot', 'or', t1, phSph_plot', 'om', t1, phSph1p_plot', 'ob', t1, phCer_plot', 'oc','LineWidth',3,'MarkerSize',12);
%legend('X2 DHS data','X3 DHC data', 'X4 DHSP data', 'X5 PHS data', 'X6 PHSP data', 'X7 PHC data');

hold off


IPC_p1 = X8 + X20;
MIPC_p1 = X18 + X21; 
MIP2C_p1 = X19 + X22; 

IPC_p2 = X26 + X29;
MIPC_p2 = X27 + X30; 
MIP2C_p2 = X28 + X31; 

IPC_p1_F = IPC_p1./(New_SS(8) + New_SS(20));
MIPC_p1_F = MIPC_p1./(New_SS(18) + New_SS(21));
MIP2C_p1_F = MIP2C_p1./(New_SS(19) + New_SS(22));

IPC_p2_F = IPC_p2./(New_SS(26) + New_SS(29));
MIPC_p2_F = MIPC_p2./(New_SS(27) + New_SS(30));
MIP2C_p2_F = MIP2C_p2./(New_SS(28) + New_SS(31));


figure(43)

plot(t, IPC_p1, '-r', t, IPC_p2, '-b', 'LineWidth',4,'MarkerSize',15);

%ylim([0 40]);
%ylim([0 max(R1(:,1))*8]);

legend('IPC pool from/to DHC','IPC pool from/to PHC','FontSize',16);
xlabel('Time','FontSize',24)
ylabel('Concentration','FontSize',24)
set(gca,'fontsize',20)

figure(44)

plot(t, MIPC_p1, '-r', t, MIPC_p2, '-b', 'LineWidth',4,'MarkerSize',15);

%ylim([0 40]);
%ylim([0 max(R1(:,1))*8]);

legend('MIPC pool from/to DHC','MIPC pool from/to PHC','FontSize',16);
xlabel('Time','FontSize',24)
ylabel('Concentration','FontSize',24)
set(gca,'fontsize',20)

figure(45)

plot(t, MIP2C_p1, '-r', t, MIP2C_p2, '-b', 'LineWidth',4,'MarkerSize',15);

%ylim([0 40]);
%ylim([0 max(R1(:,1))*8]);

legend('MIP2C pool from/to DHC','MIP2C pool from/to PHC','FontSize',16);
xlabel('Time','FontSize',24)
ylabel('Concentration','FontSize',24)
set(gca,'fontsize',20)


    
end
